# Supplementary material for: Self-other overlap: A unique predictor of willingness to work with people with disability as part of one’s career
Source: PLoS One. 2019 Aug 12;14(8):e0220722. doi: 10.1371/journal.pone.0220722 (PMC6690537; doi:10.1371/journal.pone.0220722)
Supplement: S1 Dataset — (XLSX) [file pone.0220722.s006.xlsx]

## Sheet: Study 1 Dataset
SID	College_Level	Sex_Female	Age	Open_PWD	Primary_PWD	SO_OVLAP	Study	SO_OVLAP_MeanCentered	Age_MeanCentered
531	1	1	19	100	75		0		0.29
411	0	0	18	30	20	4	0	0.55	-0.71
412	0	1	18	80	83	2	0	-1.45	-0.71
413	0	1	19	91	90	5	0	1.55	0.29
414	2	1	20	30	5	2	0	-1.45	1.29
415	3	0	21	31	8	4	0	0.55	2.29
416	3	1	21	67	14	5	0	1.55	2.29
417	1	1	19	30	0	1	0	-2.45	0.29
418	0	1	18	100	90	5	0	1.55	-0.71
419	0	1	18	93	45	5	0	1.55	-0.71
420	0	0	18	70	30	5	0	1.55	-0.71
421	0	0	18	70	55	2	0	-1.45	-0.71
422	0	1	18	70	15	2	0	-1.45	-0.71
423	0	1	18	93	80	6	0	2.55	-0.71
424	0	0	19	15	5	5	0	1.55	0.29
425	0	1	18	65	25	2	0	-1.45	-0.71
426	0	1	18	95	12	5	0	1.55	-0.71
427	0	1	18	100	40	2	0	-1.45	-0.71
428	3	1	21	100	37	4	0	0.55	2.29
429	0	1	18	100	50	1	0	-2.45	-0.71
430	2	0	20	100	91	7	0	3.55	1.29
431	1	1	19	32	0	3	0	-0.45	0.29
432	0	1	18	50	25	4	0	0.55	-0.71
433	1	1	19	80	81	2	0	-1.45	0.29
434	0	1	18	35	38	3	0	-0.45	-0.71
435	0	0	18	54	2	4	0	0.55	-0.71
436	0	0	18	68	68	2	0	-1.45	-0.71
437	3	1	22	71	0	1	0	-2.45	3.29
438	0	1	18	93	51	3	0	-0.45	-0.71
439	0	1	19	30	16	2	0	-1.45	0.29
440	0	0	18	70	76	5	0	1.55	-0.71
441	0	0	18	85	30	4	0	0.55	-0.71
442	1	0	20	80	40	2	0	-1.45	1.29
443	0	0	18	60	5	3	0	-0.45	-0.71
444	0	0	18	75	55	5	0	1.55	-0.71
445	0	0	18	30	30	3	0	-0.45	-0.71
446	0	0	18	100	0	6	0	2.55	-0.71
447	0	1	18	78	46	2	0	-1.45	-0.71
449	0	0	18	0	0	3	0	-0.45	-0.71
450	1	1	19	10	0	2	0	-1.45	0.29
451	0	1	18	100	90	5	0	1.55	-0.71
452	0	0	18	65	20	5	0	1.55	-0.71
453	0	0	18	60	0	5	0	1.55	-0.71
454	1	1	19	41	18	3	0	-0.45	0.29
455	0	1	18	10	0	2	0	-1.45	-0.71
456	0	1	18	40	30	1	0	-2.45	-0.71
457	0	1	18	100		5	0	1.55	-0.71
458	0	1	18	90	10	1	0	-2.45	-0.71
459	0	0	18	100	87	7	0	3.55	-0.71
461	0	1	18	100	50	2	0	-1.45	-0.71
462	0	1	18	100	95	6	0	2.55	-0.71
463	0	1	19	75	41	1	0	-2.45	0.29
464	0	1	18	68	34	3	0	-0.45	-0.71
465	0	0	19	63	86	4	0	0.55	0.29
466	0	0	18	70	45	4	0	0.55	-0.71
467	1	0	30	99	72	5	0	1.55	11.29
468	2	0	20	73	64	4	0	0.55	1.29
469	0	1	19	50	14	3	0	-0.45	0.29
470	0	1	18	50	20	3	0	-0.45	-0.71
471	0	1	18	80	0	1	0	-2.45	-0.71
472	1	0	19	80	29	2	0	-1.45	0.29
473	0	1	19	50	30	1	0	-2.45	0.29
474	0	1	18	24	2	1	0	-2.45	-0.71
475	0	0	19	100	100	7	0	3.55	0.29
476	0	1	18	90	50	5	0	1.55	-0.71
477	0	1	18	60	40	4	0	0.55	-0.71
478	0	0	18	100	80	3	0	-0.45	-0.71
479	1	1	20	75	52	4	0	0.55	1.29
480	0	1	18	100	50	6	0	2.55	-0.71
481	3	1	22	75	5	1	0	-2.45	3.29
482	0	1	18	50	0	3	0	-0.45	-0.71
483	1	1	19	68	10	2	0	-1.45	0.29
484	0	1	18	53	0	3	0	-0.45	-0.71
485	0	0	19	60	59	3	0	-0.45	0.29
486	0	1	18	55	25	4	0	0.55	-0.71
487	0	1	18	62	30	1	0	-2.45	-0.71
488	0	1	19	5	5	2	0	-1.45	0.29
489	0	1	18	50	30	3	0	-0.45	-0.71
490	0	0	20	95	70	6	0	2.55	1.29
491	0	1	18	62	33	2	0	-1.45	-0.71
492	1	1	19	100	19	5	0	1.55	0.29
493	0	1	19	100	70	5	0	1.55	0.29
494	2	0	21	15	0	6	0	2.55	2.29
495	0	0	19	100	21	6	0	2.55	0.29
496	0	0	18	30	10	1	0	-2.45	-0.71
497	0	0	18	58	56	4	0	0.55	-0.71
498	0	1	18	85	65	3	0	-0.45	-0.71
499	0	1	19	90	50	4	0	0.55	0.29
500	1	0	18	50	25	4	0	0.55	-0.71
502	0	1	18	50	5	2	0	-1.45	-0.71
503	0	0	18	81	14	3	0	-0.45	-0.71
504	0	1	18	91	33	3	0	-0.45	-0.71
505	4	0	30		30	2	0	-1.45	11.29
506	1	1	20	60	50	2	0	-1.45	1.29
507	1	0	20	60	52	4	0	0.55	1.29
508	0	0	20	50	20	3	0	-0.45	1.29
509	0	1	18	90	70	2	0	-1.45	-0.71
510	0	0	19	48	48	3	0	-0.45	0.29
511	0	1	18	75	70	4	0	0.55	-0.71
512	3	0	21	100	80	5	0	1.55	2.29
513	0	0	18	10	0	4	0	0.55	-0.71
515	2	1	20	12	12	2	0	-1.45	1.29
516	1	1	19	85	90	2	0	-1.45	0.29
518	0	1	18	10	13	2	0	-1.45	-0.71
519	0	1	18	95	93	2	0	-1.45	-0.71
520	0	0	19	0	2	1	0	-2.45	0.29
521	0	1	18	86	60	3	0	-0.45	-0.71
522	0	1	19	100	100	5	0	1.55	0.29
523	0	1	18	81	10	3	0	-0.45	-0.71
524	0	1	20	60	30	2	0	-1.45	1.29
526	0	1	20	20	19	2	0	-1.45	1.29
528	0	0	18	100	30	4	0	0.55	-0.71
529	0	1	18		30	4	0	0.55	-0.71
530	0	0	18	82	70	4	0	0.55	-0.71
532	0	0	18	100	0	3	0	-0.45	-0.71
533	0	0	18	57	10	3	0	-0.45	-0.71
534	0	1	18	90	95	5	0	1.55	-0.71
535	0	1	18	100	75	4	0	0.55	-0.71
536	0	0	18	88	80	5	0	1.55	-0.71
537	0	1	18	50	20	2	0	-1.45	-0.71
538	0	1	19	50	40	5	0	1.55	0.29
540	0	0	18	70	70	3	0	-0.45	-0.71
541	0	0	18	100	70	1	0	-2.45	-0.71
825	1	1	19	65	1	2	0	-1.45	0.29
501	0	1	18	90	0	2	0	-1.45	-0.71
805	0	1	18	15	5	2	0	-1.45	-0.71
806	2	0	20	100	31	7	0	3.55	1.29
807	1	1	19	82	51	3	0	-0.45	0.29
808	1	1	20	61	47	2	0	-1.45	1.29
809	0	0	19	85	30	3	0	-0.45	0.29
810	3	1	21	80	60	3	0	-0.45	2.29
811	0	1	18	88	38	1	0	-2.45	-0.71
812	1	1	19	92	23	1	0	-2.45	0.29
813	0	1	18	75	0	2	0	-1.45	-0.71
814	0	1	18	48	35	4	0	0.55	-0.71
815	3	1	21	100	100	5	0	1.55	2.29
816	0	0	18	75	0	2	0	-1.45	-0.71
817	0	0	18	20	7	2	0	-1.45	-0.71
818	2	1	20	60	30	2	0	-1.45	1.29
819	0	1	18	40	30	3	0	-0.45	-0.71
820	0	0	22	64	74	4	0	0.55	3.29
821	0	1	19	35	9	3	0	-0.45	0.29
822	0	1	18	15	0	2	0	-1.45	-0.71
823	0	1	18	99	36	3	0	-0.45	-0.71
824	2	1	21	100	83	6	0	2.55	2.29
826	1	1	19	85	30	3	0	-0.45	0.29
827	0	1	18	100	31	5	0	1.55	-0.71
828	0	1	18	100	64	7	0	3.55	-0.71
829	0	0	18	1	0	1	0	-2.45	-0.71
830	0	1	18	100	95	5	0	1.55	-0.71
831	0	1	18	75	50	5	0	1.55	-0.71
832	3	1	21	50	0	4	0	0.55	2.29
833	1	0	19	85	75	4	0	0.55	0.29
834	0	0	18	80	10	3	0	-0.45	-0.71
835	0	1	18	70	50	3	0	-0.45	-0.71
836	0	0	18	25	5	2	0	-1.45	-0.71
837	0	1	18	15	7	2	0	-1.45	-0.71
838	1	1	19	100	50	2	0	-1.45	0.29
839	0	1	18	90	50	5	0	1.55	-0.71
840	0	0	20	50	5	4	0	0.55	1.29
841	1	1	19	100	30	2	0	-1.45	0.29
842	0	0	18	100	20	4	0	0.55	-0.71
844	1	1	19	100	100	2	0	-1.45	0.29
845	3	0	21	25	0	1	0	-2.45	2.29
846	0	1	19	75	65	4	0	0.55	0.29
847	0	1	19	3	15	2	0	-1.45	0.29
848	0	1	19	85	79	6	0	2.55	0.29
849	0	1	19	47	15	2	0	-1.45	0.29
850	0	0	19	100	70	3	0	-0.45	0.29
851	0	1	18	50	20	4	0	0.55	-0.71
852	0	1	18	37	37	1	0	-2.45	-0.71
853	0	1	18	80	10	3	0	-0.45	-0.71
854	1	1	19	90	0	4	0	0.55	0.29
855	1	0	19	75	80	3	0	-0.45	0.29
856	2	1	23	0	15	1	0	-2.45	4.29
857	0	1	18	85	75	5	0	1.55	-0.71
858	0	1	18	100	100	4	0	0.55	-0.71
859	0	0	18	100	25	2	0	-1.45	-0.71
860	0	1	21	70	45	4	0	0.55	2.29
864	1	1	20	58	30	4	0	0.55	1.29
865	0	1	18	70	25	1	0	-2.45	-0.71
866	1	1	20	14	12	1	0	-2.45	1.29
868	0	0	18	50	25	2	0	-1.45	-0.71
869	0	1	18	100	90	5	0	1.55	-0.71
870	0	1	18	100	66	4	0	0.55	-0.71
871	1	1	18	85	30	2	0	-1.45	-0.71
872	0	0	18	100	20	3	0	-0.45	-0.71
873	0	0	18	100	20	4	0	0.55	-0.71
874	1	0	20	39	40	3	0	-0.45	1.29
875	0	1	18	65	65	3	0	-0.45	-0.71
876	1	1	19	90	75	4	0	0.55	0.29
877	0	1	18	76	70	2	0	-1.45	-0.71
878	3	0	22	70	70	5	0	1.55	3.29
879	0	1	18	77	62	5	0	1.55	-0.71
880	1	0	19	60	5	3	0	-0.45	0.29
881	0	1	18	75	50	2	0	-1.45	-0.71
882	0	0	19	75	64	7	0	3.55	0.29
883	3	0	21	70	0	1	0	-2.45	2.29
884	0	1	21	91	20	3	0	-0.45	2.29
885	1	0	19	20	38	4	0	0.55	0.29
886	0	1	18	70	40	7	0	3.55	-0.71
887	0	1	18	40	60	2	0	-1.45	-0.71
888	3	1	23	93	18	7	0	3.55	4.29
889	0	0	18	41	20	4	0	0.55	-0.71
891	0	1	18	100	70	4	0	0.55	-0.71
892	0	1	19	90	50	1	0	-2.45	0.29
893	0	0	18	50	50	2	0	-1.45	-0.71
894	0	0	18	70	20	3	0	-0.45	-0.71
895	3	1	20	100	91	7	0	3.55	1.29
896	0	0	19	100	0	5	0	1.55	0.29
898	0	0	18	100	100	7	0	3.55	-0.71
899	0	1	19	91		6	0	2.55	0.29
1001	0	1	18	75	35	4	1	0.55	-0.71
1002	1	0	20	30	32	2	1	-1.45	1.29
1003	0	0	18	100	25	7	1	3.55	-0.71
1004	0	1	19	80	54	3	1	-0.45	0.29
1005	1	1	19	100	64	4	1	0.55	0.29
1006	0	1	18	82	35	4	1	0.55	-0.71
1007	0	1	18	60	27	2	1	-1.45	-0.71
1008	0	0	18	70	10	4	1	0.55	-0.71
1009	2	0	20	95	22	3	1	-0.45	1.29
1010	0	0	18	70	0	2	1	-1.45	-0.71
1011	0	1	18	30	5	3	1	-0.45	-0.71
1013	0	0	18	50	10	4	1	0.55	-0.71
1014	0	1	18	50	10	3	1	-0.45	-0.71
1015	1	1	19	30	6	2	1	-1.45	0.29
1016	0	1	18	60	60	5	1	1.55	-0.71
1017	0	1	18	100	64	4	1	0.55	-0.71
1018	0	1	18	30	50	2	1	-1.45	-0.71
1019	0	1	18	25	16	3	1	-0.45	-0.71
1020	1	0	20	100	70	5	1	1.55	1.29
1021	0	1	18	25	5	3	1	-0.45	-0.71
1022	0	0	18	45	10	3	1	-0.45	-0.71
1023	0	0	18	85	40	3	1	-0.45	-0.71
1024	1	0	19	100	30	3	1	-0.45	0.29
1025	0	1	18	70	35	2	1	-1.45	-0.71
1026	2	1	20	34	34	2	1	-1.45	1.29
1027	0	0	18	18	6	2	1	-1.45	-0.71
1028	0	0	18	15	6	2	1	-1.45	-0.71
1029	0	0	18	40	15	2	1	-1.45	-0.71
1030	0	1	18	61	49	2	1	-1.45	-0.71
1031	3	0	18	100	50	6	1	2.55	-0.71
1032	1	1	18	75	51	4	1	0.55	-0.71
1033	0	1	19	100	35	5	1	1.55	0.29
1034	0	1	18	35	8	2	1	-1.45	-0.71
1035	0	0	18	47	1	4	1	0.55	-0.71
1036	0	0	18	71	44	2	1	-1.45	-0.71
1037	0	1	18	70	50	5	1	1.55	-0.71
1038	0	1	18	65	55	4	1	0.55	-0.71
1039	0	0	19	75	15	6	1	2.55	0.29
1040	0	1	19	100	55	6	1	2.55	0.29
1041	0	1	18	91	8	4	1	0.55	-0.71
1042	0	0	19	51	58	2	1	-1.45	0.29
1043	0	1	18	36	10	6	1	2.55	-0.71
1044	1	1	19	60	50	4	1	0.55	0.29
1045	0	1	18	50	24	3	1	-0.45	-0.71
1046	3	0	22	51	30	3	1	-0.45	3.29
1047	0	1	18	90	75	5	1	1.55	-0.71
1048	0	0	18	40	30	3	1	-0.45	-0.71
1049	1	1	19	100	85	4	1	0.55	0.29
1050	0	0	18	10	2	1	1	-2.45	-0.71
1051	1	1	19	100	49	2	1	-1.45	0.29
1052	0	0	19	25	10	3	1	-0.45	0.29
1053	1	1	19	50	0	5	1	1.55	0.29
1054	0	1	18	100	35	3	1	-0.45	-0.71
1055	1	1	19	81	77	2	1	-1.45	0.29
1056	0	1	18	40	26	4	1	0.55	-0.71
1057	4	0	25	80	45	1	1	-2.45	6.29
1058	1	1	19	49	10	4	1	0.55	0.29
1059	0	1	18	79	31	2	1	-1.45	-0.71
1060	0	1	18	29	27	2	1	-1.45	-0.71
1061	1	1	20	100	51	5	1	1.55	1.29
1062	0	0	18	11	10	2	1	-1.45	-0.71
1063	0	1	18	71	30	4	1	0.55	-0.71
1064	1	1	20	40	0	3	1	-0.45	1.29
1065	0	1	18	95	80	4	1	0.55	-0.71
1066	0	1	18	90	62	5	1	1.55	-0.71
1067	0	0	18	64	69	2	1	-1.45	-0.71
1068	3	1	22	8	57	2	1	-1.45	3.29
1069	0	1	18	74	15	3	1	-0.45	-0.71
1070	0	0	18	35	30	3	1	-0.45	-0.71
1071	0	0	18	60	65	5	1	1.55	-0.71
1072	0	0	19	73	24	4	1	0.55	0.29
1073	0	1	18	50	50	6	1	2.55	-0.71
1074	1	1	19	80	70	4	1	0.55	0.29
1075	0	0	18	63	75	5	1	1.55	-0.71
1076	0	1	18	100	10	2	1	-1.45	-0.71
1077	1	1	19	100	15	4	1	0.55	0.29
1078	0	0	18	100	65	7	1	3.55	-0.71
1079	0	0	19	75	10	3	1	-0.45	0.29
1080	0	0	18	39	38	4	1	0.55	-0.71
1081	0	0	18	30	11	2	1	-1.45	-0.71
1082	0	0	18	1	0	2	1	-1.45	-0.71
1083	0	1	18	100	50	1	1	-2.45	-0.71
1084	0	1	18	100	48	4	1	0.55	-0.71
1085	0	1	18	60	40	3	1	-0.45	-0.71
1086	3	1	21	100	16	3	1	-0.45	2.29
1087	0	0	18	75	51	5	1	1.55	-0.71
1088	0	1	18	80	15	4	1	0.55	-0.71
1089	0	1	18	55	25	4	1	0.55	-0.71
1090	0	0	18	56	35	5	1	1.55	-0.71
1091	1	0	19	100	80	4	1	0.55	0.29
1092	0	1	18	20	10	2	1	-1.45	-0.71
1093	0	1	19	100	60	7	1	3.55	0.29
1094	0	1	18	90	5	6	1	2.55	-0.71
1095	0	1	18	82	79	2	1	-1.45	-0.71
1096	1	1	19	4	1	2	1	-1.45	0.29
1097	0	0	18	34	34	1	1	-2.45	-0.71
1098	1	1	19	79	43	5	1	1.55	0.29
1099	0	1	19	100	100	4	1	0.55	0.29
1100	1	1	19	55	15	3	1	-0.45	0.29
1101	0	1	18	63	36	5	1	1.55	-0.71
1102	3	1	21	100	90	5	1	1.55	2.29
1103	0	0	19	92	79	6	1	2.55	0.29
1104	2	1	20	80	73	2	1	-1.45	1.29
1105	0	1	18	50	25	2	1	-1.45	-0.71
1106	0	1	18	64	58	4	1	0.55	-0.71
1107	0	1	18	70	25	3	1	-0.45	-0.71
1108	0	1	18	100	100	2	1	-1.45	-0.71
1109	1	1	19	100	57	3	1	-0.45	0.29
1110	0	1	19	15	0	5	1	1.55	0.29
1111	3	0	21	30	0	2	1	-1.45	2.29
1112	0	1	18	67	36	6	1	2.55	-0.71
1113	0	1	18	100	100	4	1	0.55	-0.71
1114	0	0	18	50	50	3	1	-0.45	-0.71
1115	0	1	18	80	48	5	1	1.55	-0.71
1116	1	1	19	100	64	7	1	3.55	0.29
1117	1	0	19	70	100	4	1	0.55	0.29
1118	1	0	20	80	35	3	1	-0.45	1.29
1119	1	1	19	30	10	3	1	-0.45	0.29
1120	0	1	18	83	38	3	1	-0.45	-0.71
1121	0	1	18	70	50	2	1	-1.45	-0.71
1122	0	0	19	65	35	1	1	-2.45	0.29
1123	0	1	18	100	100	3	1	-0.45	-0.71
1124	0	1	18	50	20	3	1	-0.45	-0.71
1125	2	1	20	50	20	4	1	0.55	1.29
1126	0	0	18	10	10	2	1	-1.45	-0.71
1127	0	0	18	97	87	5	1	1.55	-0.71
1128	1	1	18	50	15	2	1	-1.45	-0.71
1129	0	0	19	100	25	5	1	1.55	0.29
1130	0	0	18	84	33	6	1	2.55	-0.71
1131	0	0	18	10	0	1	1	-2.45	-0.71
1132	1	1	19	40	25	2	1	-1.45	0.29
1133	1	1	19	79	80	7	1	3.55	0.29
1134	0	1	18	85	15	4	1	0.55	-0.71
1135	0	1	18	75	67	5	1	1.55	-0.71
1136	0	1	18	85	40	3	1	-0.45	-0.71
1137	0	0	18	100	5	4	1	0.55	-0.71
1138	2	0	20	70	75	4	1	0.55	1.29
1139	0	1	18	100	80	5	1	1.55	-0.71
1140	1	0	22	70	50	4	1	0.55	3.29
1141	0	0	18	42	19	2	1	-1.45	-0.71
1142	3	1	21	0	0	2	1	-1.45	2.29
1143	1	1	19	80	15	4	1	0.55	0.29
1144	0	0	18	75	50	4	1	0.55	-0.71
1145	3	1	21	50	20	4	1	0.55	2.29
1146	0	0	22	78	70	5	1	1.55	3.29
1147	0	1	18	100	15	1	1	-2.45	-0.71
1148	0	1	18	90	50	2	1	-1.45	-0.71
1150	1	1	19	90	65	5	1	1.55	0.29
1151	0	1	18	90	81	7	1	3.55	-0.71
1152	0	0	18	58	47	2	1	-1.45	-0.71
1153	0	1	18	96	78	3	1	-0.45	-0.71
1154	0	1	18	10	0	2	1	-1.45	-0.71
1155	0	1	18	85	50	6	1	2.55	-0.71
1156	0	0	18	64	15	3	1	-0.45	-0.71
1157	1	1	19	45	23	5	1	1.55	0.29
1158	1	1	19	88	50	1	1	-2.45	0.29
1159	0	0	18	79	17	5	1	1.55	-0.71
1160	0	1	18	50	14	4	1	0.55	-0.71
1161	0	1	18	100	37	4	1	0.55	-0.71
1162	1	0	22	39	80	5	1	1.55	3.29
1163	0	1	18	65	60	3	1	-0.45	-0.71
1164	1	0	19	5	0	2	1	-1.45	0.29
1165	0	0	18	44	25	5	1	1.55	-0.71
1166	0	0	18	100	21	5	1	1.55	-0.71
1167	0	1	18	60	60	1	1	-2.45	-0.71
1168	0	1	18	45	17	6	1	2.55	-0.71
1169	0	1	18	1	22	1	1	-2.45	-0.71
1170	0	0	18	56	17	4	1	0.55	-0.71
1171	1	0	19	90	10	4	1	0.55	0.29
1172	0	1	18	100	75	6	1	2.55	-0.71
1173	0	1	18	82	31	5	1	1.55	-0.71
1174	1	1	19	100	100	7	1	3.55	0.29
1175	0	1	18	46	32	2	1	-1.45	-0.71
1176	0	1	19	51	51	3	1	-0.45	0.29
1177	0	1	18	78	10	2	1	-1.45	-0.71
1178	1	1	19	100	100	2	1	-1.45	0.29
1179	3	0	21	2	70	7	1	3.55	2.29
1180	0	1	18	30	0	5	1	1.55	-0.71
1181	0	1	18	75	5	3	1	-0.45	-0.71
1182	2	0	20	71	43	3	1	-0.45	1.29
1183	0	0	18	82	20	5	1	1.55	-0.71
1184	1	1	19	15	15	2	1	-1.45	0.29
1185	2	0	21	100	100	1	1	-2.45	2.29
1186	0	0	18	90	20	4	1	0.55	-0.71
1187	0	1	18	67	20	3	1	-0.45	-0.71
1188	0	1	18	100	31	6	1	2.55	-0.71
1189	1	1	19	100	85	5	1	1.55	0.29
1190	0	1	18	56	37	2	1	-1.45	-0.71
1191	0	1	18	90	60	4	1	0.55	-0.71
1192	0	1	18	50	28	4	1	0.55	-0.71
1193	0	0	18	80	62	1	1	-2.45	-0.71
1194	0	1	18	54	50	6	1	2.55	-0.71
1195	0	0	18	35	20	2	1	-1.45	-0.71
1196	0	1	18	100	67	6	1	2.55	-0.71
1197	0	1	18	91	91	6	1	2.55	-0.71
1198	0	1	18	33	1	1	1	-2.45	-0.71
1199	1	0	20	60	10	2	1	-1.45	1.29
1200	0	0	18	100	100	5	1	1.55	-0.71
1201	2	0	20	16	0	2	1	-1.45	1.29
1202	0	0	18	75	0	5	1	1.55	-0.71
1203	1	1	19	80	25	3	1	-0.45	0.29
1204	2	1	20	100	30	7	1	3.55	1.29
1205	1	1	19	55	5	3	1	-0.45	0.29
1206	0	1	18	100	32	6	1	2.55	-0.71
1207	0	0	18	35	37	4	1	0.55	-0.71
1208	0	0	18	80	10	2	1	-1.45	-0.71
1209	0	1	18	23	0	2	1	-1.45	-0.71
1210	0	1	18	30	10	5	1	1.55	-0.71
1211	0	1	18	56	30	5	1	1.55	-0.71
1213	0	1	18	100	67	4	1	0.55	-0.71
1214	0	1	18	80	15	4	1	0.55	-0.71
1215	1	1	19	10	1	6	1	2.55	0.29
1216	0	1	18	96	71	6	1	2.55	-0.71
1217	3	1	21	50	7	2	1	-1.45	2.29
1218	0	1	18	33	9	3	1	-0.45	-0.71
1219	0	1	18	90	55	5	1	1.55	-0.71
1220	0	1	18	62	23	3	1	-0.45	-0.71
1221	1	1	19	85	85	3	1	-0.45	0.29
1222	1	1	19	90	50	1	1	-2.45	0.29
1223	0	1	18	80	75	2	1	-1.45	-0.71
1224	1	0	19	100	70	3	1	-0.45	0.29
1225	0	1	18	100	90	2	1	-1.45	-0.71
1226	0	1	18	68	71	5	1	1.55	-0.71
1227	2	1	20	31	0	3	1	-0.45	1.29
1228	1	1	19	100	68	7	1	3.55	0.29
1229	0	1	18	44	50	6	1	2.55	-0.71
1230	3	0	21	92	15	5	1	1.55	2.29
1231	0	1	18	70	10	2	1	-1.45	-0.71
1232	0	1	18	100	87	6	1	2.55	-0.71
1233	0	1	18	20	0	2	1	-1.45	-0.71
1234	0	0	18	100	20	4	1	0.55	-0.71
1235	0	0	19	0	0	1	1	-2.45	0.29
1236	0	1	18	90	80	6	1	2.55	-0.71
1237	3	1	21	100	86	4	1	0.55	2.29
1238	2	0	20	64	21	2	1	-1.45	1.29
1239	1	1	19	50	30	3	1	-0.45	0.29
1240	0	1	18	15	15	1	1	-2.45	-0.71
1241	1	1	19	71	55	4	1	0.55	0.29
1242	1	1	19	100	72	3	1	-0.45	0.29
1243	0	1	18	63	72	3	1	-0.45	-0.71
1244	2	1	21	80	70	5	1	1.55	2.29
1245	1	1	19	80	90	2	1	-1.45	0.29
1246	3	1	21	50	15	2	1	-1.45	2.29
1247	0	0	18	95	55	6	1	2.55	-0.71
1248	1	1	20	50	20	2	1	-1.45	1.29
1249	0	1	18	50	38	3	1	-0.45	-0.71
1250	0	1	18	19	17	3	1	-0.45	-0.71
1251	0	1	18	40	30	3	1	-0.45	-0.71
1252	1	0	19	25	5	1	1	-2.45	0.29
1253	1	1	19	61	49	4	1	0.55	0.29
1254	0	1	18	70	26	2	1	-1.45	-0.71
1255	0	0	18	80	14	3	1	-0.45	-0.71
1256	1	0	19	63	61	4	1	0.55	0.29
1257	3	1	21	100	100	4	1	0.55	2.29
1258	0	1	18	60	20	3	1	-0.45	-0.71
1259	0	1	18	70	0	5	1	1.55	-0.71
1260	0	1	18	76	90	5	1	1.55	-0.71
1261	0	1	18	100	72	4	1	0.55	-0.71
1262	1	0	19	56	57	1	1	-2.45	0.29
1263	0	1	18	35	16	2	1	-1.45	-0.71
1264	0	1	18	70	25	3	1	-0.45	-0.71
1265	1	1	19	90	90	1	1	-2.45	0.29
1266	0	0	18	30	0	3	1	-0.45	-0.71
1267	0	0	18	67	39	1	1	-2.45	-0.71
1268	0	0	18	100	100	5	1	1.55	-0.71
1269	0	1	18	60	20	4	1	0.55	-0.71
1270	0	1	18	33	0	2	1	-1.45	-0.71
1271	1	1	19	53	10	2	1	-1.45	0.29
1272	3	1	21	97	50	4	1	0.55	2.29
1273	0	1	18	93	32	4	1	0.55	-0.71
1274	2	0	20	75	50	3	1	-0.45	1.29
1275	0	0	18	29	0	2	1	-1.45	-0.71
1276	0	1	18	54	20	5	1	1.55	-0.71
1277	1	1	19	64	19	4	1	0.55	0.29
1278	0	1	18	12	5	3	1	-0.45	-0.71
1279	0	1	18	37	3	1	1	-2.45	-0.71
1280	0	1	18	40	36	2	1	-1.45	-0.71
1281	0	1	18	100	50	6	1	2.55	-0.71
1282	0	1	18	90	50	2	1	-1.45	-0.71
1283	0	1	19	70	20	3	1	-0.45	0.29
1284	1	1	18	65	21	3	1	-0.45	-0.71
1285	0	0	19	68	34	2	1	-1.45	0.29
1286	0	0	20	50	15	4	1	0.55	1.29
1287	0	0	18	0	1	1	1	-2.45	-0.71
1288	0	1	18	50	40	2	1	-1.45	-0.71
1289	0	0	19	65	15	2	1	-1.45	0.29
1290	1	0	18	100	60	3	1	-0.45	-0.71
1291	0	0	18	1	0	1	1	-2.45	-0.71
1292	0	1	18	90	70	4	1	0.55	-0.71
1293	0	1	18	71	21	7	1	3.55	-0.71
1294	0	1	19	100	90	5	1	1.55	0.29
1295	0	1	18	33	81	7	1	3.55	-0.71
1296	1	0	19	50	50	2	1	-1.45	0.29
1297	0	1	18	60	41	3	1	-0.45	-0.71
1298	0	1	18	0	0	1	1	-2.45	-0.71
1299	0	1	18	100	85	4	1	0.55	-0.71
1300	0	1	18	87	60	6	1	2.55	-0.71
1301	1	0	19	100	100	2	1	-1.45	0.29
1302	0	0	18	83	20	3	1	-0.45	-0.71
1303	0	0	18	62	30	5	1	1.55	-0.71
1304	0	0	19	30	3	2	1	-1.45	0.29
1305	0	0	18	70	34	3	1	-0.45	-0.71
1306	0	0	18	60	30	2	1	-1.45	-0.71
1307	2	1	20	81	29	7	1	3.55	1.29
1308	0	1	20	70	27	5	1	1.55	1.29
1309	0	0	18	41	58	3	1	-0.45	-0.71
1310	1	1	20	49	16	4	1	0.55	1.29
1311	1	0	19	94	64	6	1	2.55	0.29
1312	1	1	20	0	25	3	1	-0.45	1.29
1313	0	1	18	100	60	5	1	1.55	-0.71
1314	0	1	18	31	15	3	1	-0.45	-0.71
1315	0	1	19	90	23	6	1	2.55	0.29
1316	0	1	20	42	25	4	1	0.55	1.29
1317	0	1	18	59	44	3	1	-0.45	-0.71
1318	0	1	18	89	19	3	1	-0.45	-0.71
1319	0	1	19	65	15	5	1	1.55	0.29
1320	0	1	18	10	5	1	1	-2.45	-0.71
1321	0	1	18	100	50	3	1	-0.45	-0.71
1322	1	0	19	60	15	3	1	-0.45	0.29
1323	0	1	18	75	10	4	1	0.55	-0.71
1324	0	1	18	57	20	7	1	3.55	-0.71
1325	0	0	18	14	0	2	1	-1.45	-0.71
1326	0	0	18	90	35	2	1	-1.45	-0.71
1327	1	1	19	85	40	5	1	1.55	0.29
1328	3	0	21	75	36	2	1	-1.45	2.29
1329	0	1	18	60	25	2	1	-1.45	-0.71
1330	0	1	18	15	15	2	1	-1.45	-0.71
1331	0	1	18	81	90	4	1	0.55	-0.71
1332	0	0	19	20	20	3	1	-0.45	0.29
1333	0	0	19	100	100	7	1	3.55	0.29
1334	0	1	18	78	31	1	1	-2.45	-0.71
1335	0	0	19	47	38	4	1	0.55	0.29
1336	3	0	21	70	0	2	1	-1.45	2.29
1337	2	0	20	10	0	3	1	-0.45	1.29
1338	0	1	19	40	10	2	1	-1.45	0.29
1339	1	0	19	35	52	3	1	-0.45	0.29
1340	2	0	18	71	51	1	1	-2.45	-0.71
1341	0	1	18	90	61	5	1	1.55	-0.71
1342	0	1	18	75	50	4	1	0.55	-0.71
1343	0	1	18	63	31	1	1	-2.45	-0.71
1344	0	0	18	31	38	4	1	0.55	-0.71
1345	1	1	19	84	24	2	1	-1.45	0.29
1346	3	1	22	87	3	1	1	-2.45	3.29
1347	1	1	19	46	29	1	1	-2.45	0.29
1348	1	0	19	60	20	4	1	0.55	0.29
1349	0	0	18	50	25	3	1	-0.45	-0.71
1350	0	0	18	75	36	4	1	0.55	-0.71
1351	0	1	18	50	50	6	1	2.55	-0.71
1352	2	0	20	48	60	5	1	1.55	1.29
1353	0	0	18	0	0	2	1	-1.45	-0.71
1354	0	1	18	40	15	3	1	-0.45	-0.71
1355	0	0	18	50	8	3	1	-0.45	-0.71
1356	0	0	19	57	42	7	1	3.55	0.29
1357	3	1	22	83	77	5	1	1.55	3.29
1358	0	0	18	100	54	7	1	3.55	-0.71
1359	1	0	19	30	15	3	1	-0.45	0.29
1360	0	1	18	53	31	3	1	-0.45	-0.71
1361	0	0	18	15	5	2	1	-1.45	-0.71
1362	0	1	18	80	20	6	1	2.55	-0.71
1363	0	0	18	60	10	2	1	-1.45	-0.71
1364	0	1	18	45	43	5	1	1.55	-0.71
1365	0	1	18	100	15	3	1	-0.45	-0.71
1366	1	0	19	20	6	2	1	-1.45	0.29
1367	0	1	18	25	0	2	1	-1.45	-0.71
1368	2	1	21	45	45	3	1	-0.45	2.29
1369	0	0	18	85	60	5	1	1.55	-0.71
1370	0	0	18	87	9	2	1	-1.45	-0.71
1371	1	1	19	100	24	5	1	1.55	0.29
1372	1	1	20	40	30	2	1	-1.45	1.29
1373	0	0	19	100	87	5	1	1.55	0.29
1374	0	1	18	58	6	2	1	-1.45	-0.71
1375	3	1	22	45	10	2	1	-1.45	3.29
1376	0	0	19	57	73	5	1	1.55	0.29
1377	1	0	19	70	30	4	1	0.55	0.29
1378	0	1	18	45	13	2	1	-1.45	-0.71
1379	0	1	18	84	85	3	1	-0.45	-0.71
1380	0	1	18	100	37	6	1	2.55	-0.71
1381	0	1	18	84	14	1	1	-2.45	-0.71
1382	0	0	19	100	100	7	1	3.55	0.29
1383	0	0	18	30	10	1	1	-2.45	-0.71
1384	0	0	19	5	0	2	1	-1.45	0.29
1385	0	0	18	85	81	5	1	1.55	-0.71
1386	0	0	19	50	17	2	1	-1.45	0.29
1387	0	1	18	50	10	1	1	-2.45	-0.71
1388	0	0	18	74	24	3	1	-0.45	-0.71
1389	1	1	19	51	0	1	1	-2.45	0.29
1390	1	1	19	70	50	4	1	0.55	0.29
1391	1	1	20	75	50	5	1	1.55	1.29
1392	1	0	18	65	59	5	1	1.55	-0.71
1393	1	1	20	15	0	3	1	-0.45	1.29
1394	0	1	18	80	0	2	1	-1.45	-0.71
1395	0	1	18	55	54	5	1	1.55	-0.71
1396	0	0	18	0	0	2	1	-1.45	-0.71
1397	0	0	19	20	0	5	1	1.55	0.29
1398	4	1	30	90	98	3	1	-0.45	11.29
1399	0	1	19	90	70	3	1	-0.45	0.29
1400	0	1	18	100	80	6	1	2.55	-0.71
1401	0	1	19	30	50	3	1	-0.45	0.29
1402	0	0	18	50	15	3	1	-0.45	-0.71
1403	0	1	18	50	5	3	1	-0.45	-0.71
1404	0	1	19	100	10	5	1	1.55	0.29
1405	1	1	20	100	100	4	1	0.55	1.29
1406	0	1	18	75	33	3	1	-0.45	-0.71
1407	0	0	18	80	38	2	1	-1.45	-0.71
1408	1	1	18	87	53	4	1	0.55	-0.71
1409	0	0	18	22	9	3	1	-0.45	-0.71
1410	0	0	18	80	80	4	1	0.55	-0.71
1411	0	0	18	80	55	5	1	1.55	-0.71
1412	0	1	18	100	84	4	1	0.55	-0.71
1413	0	1	18	30	20	1	1	-2.45	-0.71
1414	0	1	18	56	55	4	1	0.55	-0.71
1415	1	0	19	11	10	3	1	-0.45	0.29

## Sheet: Codebook 
Variable Name	Variable Description	Coded Values
SID	Participant ID Number
College_Level	College Level	0 = Freshman	1 = Sophomore	2 = Junior	3 = Senior	4 = Other
Sex_Female	Sex	0 = Male	1 = Female
Age	Age in Years
Open_PWD	Openess to Working with People with Disability (0 - 100)
Primary_PWD	Likilihood of Working Primarily with People with Disability (0 - 100)
SO_OVLAP	Self-Other Overlap (1 - 7)
Study	Study	0 = Study A	1 = Study B
SO_OVLAP_MeanCentered	Self-Other Overlap Mean Centered (M = 18.71)
Age_MeanCentered	Age Mean Centered (M = 3.45)
