# Supplementary material for: Self-other overlap: A unique predictor of willingness to work with people with disability as part of one’s career
Source: PLoS One. 2019 Aug 12;14(8):e0220722. doi: 10.1371/journal.pone.0220722 (PMC6690537; doi:10.1371/journal.pone.0220722)
Supplement: S2 Dataset — (XLSX) [file pone.0220722.s007.xlsx]

## Sheet: Study 2 Dataset
Case	Duration_Seconds	Duration_Include	Class	Woman	Age	SOO	TEQ_AVERAGE_MC	ATDP_AVERAGE_MC	SOO_MedianCentered	Oneness_Index	We	Open	Percent_Time	Primary	CDPS_DiverseExp_Sum	CDPS_FreqExp_AVG	TEQ_AVERAGE	ATDP_3_AVERAGE	PWD_EMP_AVERAGE	MCSDS_SUM	Similarity	Target_Description	PWD_EMP_Sympathetic	PWD_EMP_SoftHearted	PWD_EMP_Warm	PWD_EMP_Compassionate	PWD_EMP_Tender	PWD_EMP_Moved	CDPS_1	CDPS_2	CDPS_3	CDPS_4	CDPS_5	CDPS_6	CDPS_7	CDPS_8	CDPS_9	CDPS_10	CDPS_11	CDPS_12	CDPS_13	CDPS_14	CDPS_15	CDPS_16	CDPS_17	CDPS_18	CDPS_19	CDPS_20	TEQ_1
89	7930	0	0	0	19	4	#NULL!	#NULL!	1	11	6	100	3	5	15	1.75	#NULL!	#NULL!	6	3	4	People with disabilites struggle more than an average person. It is harder for them to fit in an adapt but I beleive they should be put in regular schools with other people or atleast in high school. They should be taught to live a normal life and live into society. Jobs should be designed so that they are universal and everyone regardless of a disability or not can work it.	6	6	6	6	6	6	2	4	2	0	2	1	2	0	0	0	2	0	3	1	4	4	1	3	2	2	2
5	4443	1	0	1	19	6	0.9665	0.778967	3	13	6	95	90	87	16	1.35	3.9375	4.16667	5.66667	#NULL!	5	My best friend's older sister	6	6	6	6	6	4	0	1	2	2	1	1	1	1	0	1	0	0	3	1	4	3	1	2	2	1	4
49	4237	1	0	1	18	2	0.3415	-0.304367	-1	3	0	100	0	30	9	0.75	3.3125	3.08333	6	7	0	I've been thinking of my best friend's sister who has down syndrome.	6	6	6	6	6	6	1	2	1	1	0	0	0	0	0	0	0	0	2	0	2	2	0	2	2	0	2
25	4123	1	0	1	18	3	0.529	-0.2627	0	5	1	82	70	75	16	1.85	3.5	3.125	6	1	1	I thought about a girl in my high school who was so sweet and kind. She always said hello to everyone and had a job at the local supermarket in my town.	6	6	6	6	6	6	2	2	1	2	2	0	1	0	1	0	0	1	4	4	3	4	1	2	4	3	3
111	3586	1	2	1	33	7	0.2165	0.9873	4	10	2	98	60	92	17	2.95	3.1875	4.375	4.5	7	4	People who may be physically disabled such as someone who is in a wheelchair unable to walk, someone who is a veteran and lost a limb, someone who may have a congenital disease such as downs syndrome, someone who may have a mental illness that is a disease.	5	4	5	5	4	4	4	4	4	3	4	4	4	3	0	0	0	4	3	3	4	3	3	3	3	3	3
128	3107	1	0	1	19	3	0.154	#NULL!	0	7	3	60	55	30	14	1.35	3.125	#NULL!	3.33333	4	2	I have been thinking about when i volunteered at the disability center with adults.	4	3	4	2	2	5	2	3	1	3	0	0	1	1	0	0	1	1	3	0	2	3	0	2	3	1	2
147	2868	1	0	1	18	1	0.5915	1.2373	-2	2	0	88	50	71	10	0.7	3.5625	4.625	3.83333	11	4	The student I worked with in class a few times that was also described previously.	2	3	4	4	4	6	1	2	1	0	0	0	2	2	1	0	0	0	1	0	1	0	0	1	2	0	3
91	2701	1	0	1	18	3	0.4665	0.9873	0	5	1	100	90	0	16	2.1	3.4375	4.375	3.33333	8	1	I have been thinking about handicap people, people with developmental disabilities like autism, and with mental disorders such as OCD.	4	4	2	4	2	4	3	2	3	2	3	3	3	2	4	0	2	0	4	0	2	1	0	3	4	1	3
82	2506	1	1	1	19	5	0.404	0.153967	2	9	3	80	50	80	14	1.45	3.375	3.54167	3.66667	7	2	The kids I used to work with in high school, my best friend's little brother, a boy I used to babysit	2	4	4	4	4	4	2	2	2	2	1	0	2	0	2	0	0	2	3	0	3	0	1	3	3	1	3
15	2464	1	1	0	19	1	-0.2835	-1.09603	-2	3	1	-99	50	-99	14	1.25	2.6875	2.29167	1	4	0	When ever I think about disabled people i think of two people from my high school that had a great effect on my life. When it comes to competence it was at a minimal, he couldn't that I didn't want him to use my phone and when I did let him use my phone he would hiss and bite me when I tried to get it back and also couldn't understand or learn that I wanted him to not use my phone even after inst…	1	1	1	1	1	1	1	1	1	1	0	0	0	0	2	1	0	1	1	4	0	1	4	1	2	4	4
129	2355	1	1	1	20	2	0.4665	0.278967	-1	6	3	65	10	10	17	1.85	3.4375	3.66667	3.66667	4	3	My bestfriend who has ADHD, the disabled group of people who engage with each other next to Jabberwocky cafe on campus.	3	4	4	4	4	3	3	3	3	1	1	3	1	3	1	0	3	3	3	0	1	1	0	3	3	1	2
36	2274	1	1	0	19	3	-0.4085	0.0289667	0	4	0	100	0	100	10	0.85	2.5625	3.41667	2.83333	3	3	i am thinking about anyone with any sort of disability whether it is as simple as a learning disability or as complex as autism.	1	1	3	5	4	3	2	1	1	0	0	0	0	0	0	0	1	0	3	1	0	0	1	3	3	1	2
65	2225	1	0	1	18	3	-0.6585	-0.679367	0	7	3	30	35	30	14	1	2.3125	2.70833	3.33333	2	3	My aunt who had a brain tumor and now she can not walk on her own, her speech is very hard to understand, and her sight/hearing is not good at all. Kids in school who had Asperger's or Autism- call out in class and just act weirdly compared to the kids who do not have a disability.	5	4	4	3	2	2	2	2	3	2	0	0	1	0	1	0	0	0	1	1	1	1	1	1	2	1	2
63	2209	1	0	1	18	4	-0.596	-0.471033	1	10	5	20	60	20	19	2.3	2.375	2.91667	4	#NULL!	2	I have been thinking about the people with learning disabilities more than people with mental disabilities	4	4	4	4	4	4	2	3	0	3	1	2	3	2	2	2	2	2	3	3	3	3	2	3	2	3	3
13	2013	1	0	1	19	2	0.8415	0.320633	-1	7	4	30	30	-99	#NULL!	#NULL!	3.8125	3.70833	6	7	5	I think that these questions are very hard to answer because there are so many types of disabilities and the answers to these questions would definitely change if it were specified what type of disability someone has. A mental or learning disability would give completely different results from a physical disability. In answering these questions, I was torn because one of my friends has a mental d…	6	6	6	6	6	6	4	3	3	0	2	4	3	3	3	0	3	3	2	#NULL!	4	4	1	2	3	2	4
161	2005	1	1	1	19	5	0.3415	-0.3877	2	9	3	85	0	16	13	1.35	3.3125	3	3.66667	3	4	The individuals my dad works with everyday, and the kids i went to school with who were touched with a disability	2	4	4	4	4	4	2	2	2	3	0	0	1	0	1	0	1	0	3	0	3	2	0	3	3	1	3
17	1994	1	0	1	18	1	-0.471	-0.471033	-2	3	1	20	30	5	11	0.95	2.5	2.91667	1.83333	4	3	Anyone ranging from severe cognitive disabilities that affect motor skills and everyday behavior to less severe disabilities that may even be hidden. Normal functioning people can have disabilities such as learning disabilities that do not inhibit their everday lifestyle as severely as other disabilities. The term 'disability' has such a wide definition.	4	3	1	1	1	1	2	3	1	0	0	0	0	0	1	0	0	0	2	2	0	2	2	1	2	1	2
42	1973	1	0	1	19	1	-0.9085	0.528967	-2	5	3	62	50	65	3	0.2	2.0625	3.91667	3	4	1	Since I do not know any disable people in real life, and all the informations about people with disability come from the media, I picture disable individuals almost as same as normal people. They are inspiring and positive and should be treated just as normal people in daily life.	3	2	3	4	3	3	0	1	0	2	0	0	1	0	0	0	0	0	0	0	0	0	0	0	0	0	2
43	1863	1	0	0	18	4	0.3415	0.278967	1	6	1	99	30	61	12	1.3	3.3125	3.66667	5.66667	9	1	Those with strong physical ailments (i.e. cerebral palsy) or mental ailments (i.e. down syndrome).	5	6	6	6	6	5	1	2	2	0	0	0	0	0	2	1	0	0	3	2	3	2	0	3	4	1	3
87	1793	1	0	1	18	4	0.404	0.695633	1	11	6	100	50	45	3	0.2	3.375	4.08333	6	12	3	No one	6	6	6	6	6	6	0	0	0	2	0	0	0	0	0	0	0	1	0	0	0	0	0	1	0	0	3
140	1723	1	0	1	19	5	0.5915	0.4873	2	9	3	90	80	90	13	1.8	3.5625	3.875	4.66667	10	2	My cousin who has Down syndrome and all the high school kids I've worked with who have disabilities.	4	6	6	5	4	3	2	3	2	4	3	0	3	0	3	0	0	0	3	0	4	2	1	3	3	0	3
21	1626	1	1	1	19	2	-0.0335	0.820633	-1	3	0	95	50	80	14	1.3	2.9375	4.20833	1	7	6	I have been thinking mostly about the children and the adults that I have worked with that have disabilities.	1	1	1	1	1	1	2	2	2	0	2	2	2	2	1	0	0	0	3	1	1	0	0	2	3	1	3
178	1593	1	0	1	19	2	#NULL!	-0.1377	-1	5	2	27	20	22	15	1.1	#NULL!	3.25	4.66667	3	2	Ive been thinking about this group of disabled kids my mom used to work with back at one of her old schools. I used to hang out with them all the time and they were very sweet, genuine, and loving people.	5	5	5	5	4	4	1	2	1	1	2	1	1	0	1	0	0	0	1	0	1	2	1	3	3	1	2
131	1521	1	0	1	19	6	0.3415	-0.346033	3	12	5	45	30	34	6	0.65	3.3125	3.04167	4.66667	7	1	I met some disability people in my high school. I didn't have much contact with them but some of them were very nice. They studied and talked to people just as same as normal people. I had lunch with them few times and they have clear mind and good thoughts just like my other friends.	6	5	3	6	5	3	0	1	2	0	0	0	2	0	0	0	0	0	2	0	0	4	0	0	2	0	3
50	1493	1	0	1	18	7	-0.4085	-0.429367	4	13	5	32	30	4	14	1.3	2.5625	2.95833	5	9	4	people with disabilities at my old high school	5	5	5	5	5	5	2	1	2	1	1	0	1	0	0	0	0	0	3	1	2	2	3	1	3	3	1
32	1436	1	0	1	19	6	-0.0335	0.903967	3	13	6	56	55	64	18	2.95	2.9375	4.29167	6	3	5	I've been thinking about my brother while answering this survey. I was thinking about how he'd come home for school depressed in elementary-middle school because kids would make fun of his disability and no one wanted to be around him. No he's very separated and spends all his time with himself and family. He struggles a lot socially so that questions about how i feel or act when I see someone be…	6	6	6	6	6	6	4	3	4	3	4	4	4	4	2	0	2	2	4	0	4	4	1	4	4	2	3
117	1427	1	0	0	19	3	-0.7835	0.403967	0	6	2	20	10	20	11	0.95	2.1875	3.79167	5	7	0	My cousin who has severe Autism, and my other cousin who is handicap	6	6	4	6	4	4	2	2	2	0	1	0	2	0	0	0	0	1	2	0	1	2	0	2	2	0	2
176	1422	1	0	1	19	4	0.3415	1.15397	1	8	3	75	50	40	17	1.95	3.3125	4.54167	4.66667	4	4	My friend in college who was born with dwarfism. She is a beautiful individual who is dedicated to her work and I believe could accomplish anything she sets her mind to doing.	5	5	5	4	5	4	3	3	3	2	2	3	2	2	1	1	0	0	3	0	3	2	1	3	3	2	3
184	1422	1	0	0	19	6	0.029	0.0289667	3	10	3	90	30	70	18	1.65	3	3.41667	4.5	2	2	I have been thinking about a good family friend who suffered form mental retardation, as well as a number of my patients who drink themselves into "disability." Or, they use drugs regularly, and have a disabled lifestyle because of their personal choices.	5	5	5	5	3	4	1	2	2	2	0	0	3	1	1	1	1	2	3	1	3	3	2	1	3	1	3
119	1408	1	0	0	19	5	0.154	0.3623	2	6	0	100	25	50	#NULL!	#NULL!	3.125	3.75	4.66667	3	2	There are different levels of disability. It is a very vague term.	3	5	5	5	5	5	3	3	4	#NULL!	2	2	2	2	1	0	1	1	3	1	3	2	0	2	3	1	2
99	1376	1	0	0	19	2	-0.846	-1.1377	-1	3	0	17	20	-99	4	0.3	2.125	2.25	0.666667	7	4		2	1	0	1	0	0	1	1	0	0	0	0	0	0	0	1	3	0	0	0	0	0	0	0	0	0	1
109	1357	1	0	1	19	6	0.7165	0.528967	3	13	6	100	60	30	18	1.7	3.6875	3.91667	4.83333	6	3	I have been thinking about my mom's students. They are college aged individuals who go to a day program Monday-Friday in lieu of attending college. My mom helps them learn basic life skills like doing laundry, writing checks, and taking the bus. She also volunteers with them and helps them get internships. Most of her students are capable of working jobs and being responsible. I found that many o…	5	5	5	5	5	4	2	3	2	1	1	1	0	0	2	3	2	1	1	2	1	3	3	1	3	2	3
136	1348	1	0	0	20	3	-0.221	-0.2627	0	7	3	25	30	0	11	0.8	2.75	3.125	4.33333	9	3	People with a mental illness e.g. down syndrome	4	5	5	5	4	3	1	2	0	0	1	0	1	0	0	0	0	0	2	1	2	3	1	1	1	0	2
167	1335	1	1	1	19	2	0.529	0.695633	-1	4	1	64	40	63	12	1.35	3.5	4.08333	5.66667	8	3	Someone who is disabled is someone who does not have the same abilities, whether it be mentally or physically, as the average person. For example, it ranges from people who have Downs Syndrome, people who are paralyzed, people who have ALS, and people with severe cases of Autism or Asperger's. I think there are many variations and different extents to which people are disabled and it is too diffi…	6	6	6	5	5	6	2	1	0	3	1	0	2	0	0	0	0	0	3	0	4	1	1	4	4	1	4
177	1309	1	0	1	19	3	#NULL!	#NULL!	0	5	1	100	50	50	13	1.15	#NULL!	#NULL!	4	5	6	I was mostly thinking about the kids I went to high school with. Many of them had autism ranging in severity. Some excelled in many aspects of life without assistance while others did need assistance.	4	4	4	4	4	4	1	2	1	0	0	0	2	0	0	2	0	0	2	1	3	1	1	3	3	1	3
58	1305	1	0	0	19	2	-0.1585	-0.304367	-1	4	1	20	1	1	12	1	2.8125	3.08333	4.66667	6	1	My schizophrenic uncle, and my friends' brothers who have disabilities.	5	5	5	5	4	4	1	2	1	2	0	0	2	0	0	0	1	1	2	0	2	2	0	2	2	0	2
138	1285	1	0	1	19	5	0.0915	0.320633	2	9	3	100	50	69	20	1.75	3.0625	3.70833	6	9	1	Anybody that has a physical problem that keeps them from functioning as well as someone without it. This include people that are paralyzed, people with memory impairment, autistic people, people with down syndrome, people with dyslexia, and people that cannot see.	6	6	6	6	6	6	2	3	1	2	1	1	1	1	2	3	1	1	3	1	3	2	1	3	2	1	2
183	1268	1	0	1	19	2	#NULL!	#NULL!	-1	3	0	100	30	1	16	1.8	#NULL!	#NULL!	6	3	1	I have been thinking about my family member who have MS. They all have their own personalities, some of them I am closer to than others. I have seen my cousins with MS go to school , go to therapy, produce and raise children to the best of her ability and now that her disease has left her wheel chair bound I can see the impact on her life and I feel for anyone who has a disability because it is h…	6	6	6	6	6	6	4	4	3	0	1	1	1	1	4	0	0	2	2	1	4	4	0	1	2	1	1
80	1263	1	0	1	18	4	0.8415	0.0706333	1	9	4	50	20	20	15	1.3	3.8125	3.45833	6	6	4	My friends brother is 16 and is autistic. He is very independent with certain things and very dependent on his parents for others. He is very outgoing and everyone loves him! He loves to feel included and accepted and we always invite him to hang out with us which makes him feel really good.	6	6	6	6	6	6	0	1	0	1	1	0	1	0	1	0	1	2	3	1	2	4	1	3	3	1	3
106	1257	1	0	0	19	6	-0.971	-0.8877	3	12	5	86	10	80	0	0	2	2.5	5	8	1	-99	5	5	5	5	5	5	0	0	0	0	0	0	0	0	0	0	0	0	0	0	0	0	0	0	0	0	2
86	1251	1	0	0	18	4	-0.5335	-0.804367	1	8	3	50	0	0	17	1.15	2.4375	2.58333	3.66667	10	2	-99	3	4	3	5	4	3	2	2	0	1	0	0	1	1	1	2	2	1	2	1	2	1	1	1	1	1	2
40	1241	1	0	1	18	2	-0.2835	#NULL!	-1	9	6	100	50	79	#NULL!	#NULL!	2.6875	#NULL!	6	9	4	They are kind, they do not think any less of the next person, and they see themselves as normal people. They do not see themselves as people with disabilities. They are people who are always here to listen to you. They are always the type of people to care about everyone.	6	6	6	6	6	6	1	2	2	4	0	0	4	0	0	3	0	0	4	0	4	1	#NULL!	3	2	2	2
6	1235	1	0	1	19	2	-0.0335	0.778967	-1	3	0	85	10	10	13	1	2.9375	4.16667	3.33333	5	3	I was more thinking about people with mental disabilities than physical disabilities, but I attempted to think of the category of disability as a whole.	5	3	3	4	2	3	1	3	0	0	1	1	1	0	2	0	0	0	1	1	0	2	2	2	2	1	2
185	1227	1	0	0	19	2	-0.596	#NULL!	-1	9	6	60	5	51	20	2	2.375	#NULL!	3.5	2	0	He is very sweet and is always caring. Occasionally he would get on my nerves by asking a lot of questions but I'm always understanding.	5	5	3	1	1	6	2	2	2	2	2	2	2	2	2	2	2	2	2	2	2	2	2	2	2	2	3
134	1219	1	0	1	18	3	0.529	0.9873	0	5	1	80	10	5	15	2.1	3.5	4.375	4.66667	5	1	I have been partially thinking about the seniors I visited in homes for Alzheimers patients during high school, and partially about disabled people in general (both physically and mentally disabled people).	4	5	5	5	3	6	4	4	2	1	3	0	2	0	2	0	0	4	4	1	4	2	0	4	4	1	2
38	1214	1	0	1	18	3	#NULL!	#NULL!	0	6	2	81	50	50	19	1.75	#NULL!	#NULL!	5.16667	4	5	My dad, family friends, people I go to school with now and people who I have went to school with in the past.	5	5	5	5	5	6	2	2	2	0	3	1	3	1	2	1	1	1	2	1	3	2	2	3	2	1	3
78	1213	1	0	0	18	2	-0.096	-0.596033	-1	7	4	20	0	0	13	1.15	2.875	2.79167	5.16667	7	1	I thought of the group of kids that were at my high school that had all different types of disabilities	5	5	5	6	5	5	2	2	2	1	0	0	0	0	0	0	0	1	2	1	2	4	1	2	2	1	3
108	1207	1	1	1	20	2	#NULL!	-0.554367	-1	5	2	51	10	51	12	0.9	#NULL!	2.83333	4.33333	6	3	Patients with mental illnesses that I have had experience with	5	4	4	5	4	4	1	2	0	0	1	0	2	0	2	0	0	0	2	0	1	3	1	1	1	1	2
71	1204	1	0	1	18	3	0.779	-0.0960333	0	4	0	90	15	60	10	1.2	3.75	3.29167	6	2	1	I have been thinking about two disabled adults who work in the dining hall, and a blind student that i have seen on campus. It is hard to generalize disabled people because just like non-disabled people, we are all different. Of those three people, some of them are warm and kind while others are bitter and snappy.	6	6	6	6	6	6	0	2	0	2	0	0	1	0	0	0	0	0	4	1	4	4	0	1	4	1	4
46	1194	1	0	0	18	3	-0.1585	0.653967	0	4	0	84	17	25	17	1.55	2.8125	4.04167	4.5	8	0	Autism, Alzheimers, etc.	5	5	4	4	4	5	2	3	1	3	1	1	1	1	1	2	1	1	3	0	2	3	0	2	3	0	2
127	1182	1	0	1	19	7	0.404	1.07063	4	14	6	100	30	95	17	2.9	3.375	4.45833	6	5	6	I think about my younger brother who has down syndrome. I think about how compassionate and kind he is and how I want him to have every opportunity that he wants. I don't want him to be discriminated against. Although he is impaired in some things that he is able to do, I feel like there is always an adjustment that can be made to help him accomplish what he wants.	6	6	6	6	6	6	4	4	4	4	4	4	4	4	4	3	0	0	4	0	4	1	2	3	4	1	3
83	1179	1	1	1	19	5	0.4665	0.7373	2	12	6	60	50	40	12	0.85	3.4375	4.125	6	12	3	A cousin through marriage that is not totally incompetent. He lives in a home but still contributes to society.	6	6	6	6	6	6	1	1	0	1	1	1	1	0	0	0	0	0	2	0	2	2	1	2	2	0	3
170	1176	1	0	1	18	4	-0.6585	-0.2627	1	7	2	25	4	18	5	0.35	2.3125	3.125	4.16667	7	1	There is a person who is disabled in my building rides around in a automatic wheelchair who I probably only talked to once mainly because I am too afraid to speak to her because I would not want to say the wrong thing that would offend her.	4	4	4	4	4	5	0	1	0	1	0	0	1	0	0	0	0	0	0	0	2	2	0	0	0	0	2
104	1139	1	0	1	18	4	0.154	0.695633	1	9	4	100	100	99	20	3.05	3.125	4.08333	6	5	5	my cousin and a girl i worked with at school who both have down syndrome.	6	6	6	6	6	6	3	2	4	4	4	3	4	4	3	2	3	3	4	1	4	3	1	4	4	1	4
27	1119	1	2	1	21	2	0.0915	-1.05437	-1	3	0	50	10	19	14	1.5	3.0625	2.33333	#NULL!	3	0	Disabled people in the home i visited -	6	5	#NULL!	5	5	4	0	1	1	3	0	0	3	0	2	0	0	3	3	1	2	4	1	2	3	1	3
180	1096	1	0	1	19	3	0.529	0.195633	0	7	3	75	45	30	18	2.15	3.5	3.58333	4.66667	6	2	I was thinking about my friend, Nadine. She was born without her right arm. She is still one of the kindest and most amazing humans beings I have ever met. She does not care for the stares and the looks of deviance she gets. She does not like wearing a prothetic because it takes away a part of her, and not having her arm makes her a part of her. She is disabled, but has been able to make the best…	6	4	5	5	4	4	2	3	2	1	1	2	4	4	2	1	4	4	2	1	3	2	0	2	3	0	4
45	1086	1	0	1	18	1	0.0915	-0.929367	-2	8	6	99	35	50	15	1.35	3.0625	2.45833	5.66667	6	6	People that have motor impairment as well as cognitive.	6	6	6	6	6	4	1	2	1	0	0	2	2	1	0	0	0	1	3	1	2	3	2	3	2	1	2
59	1081	1	0	0	18	3	-0.596	-1.0127	0	6	2	40	10	30	12	1	2.375	2.375	2.66667	5	2	I responded to all the questions regarding someone who has a mental disability like autism.	4	3	1	4	1	3	2	3	2	0	2	0	1	2	0	0	0	0	2	0	1	1	0	1	2	1	3
130	1059	1	0	0	19	3	-0.1585	-0.2627	0	7	3	50	20	25	14	1.25	2.8125	3.125	5.16667	3	4	Any type of person that I have met in the past that has some form of a disability is what I have been thinking about when responding to these last few questions.	5	6	6	5	4	5	2	2	2	1	1	2	1	0	0	0	1	2	2	0	3	1	0	2	3	0	2
125	1045	1	0	1	19	3	0.0915	-0.0127	0	10	6	71	40	50	19	2.1	3.0625	3.375	6	7	4	-99	6	6	6	6	6	6	2	2	1	2	2	1	2	3	2	0	1	3	3	1	3	3	2	3	3	3	2
102	1036	1	1	1	21	2	-0.096	0.4873	-1	3	0	90	30	50	11	0.85	2.875	3.875	5.16667	7	3	-99	6	6	6	4	5	4	0	1	2	2	1	0	1	1	0	0	0	2	2	0	0	2	0	2	1	0	2
47	1034	1	0	1	19	5	0.029	#NULL!	2	11	5	46	10	16	14	1.1	3	#NULL!	4.5	6	2	That people with disabilities have a stereotype around them that they are bad people	6	5	5	4	3	4	2	2	1	1	0	0	2	0	1	0	0	0	2	1	2	3	1	2	1	1	2
84	1030	1	0	0	19	4	-0.471	#NULL!	1	9	4	55	35	0	19	1.6	2.5	#NULL!	3	3	2	I have been thinking about all of my friends diagnosed with ADHD/ADD, as well as a few of the individuals I work with who have a disability.	2	3	4	2	4	3	3	3	3	1	2	2	1	1	0	1	2	2	2	1	1	2	2	1	1	1	2
55	1028	1	0	0	18	3	0.279	0.9873	0	5	1	100	30	70	13	1.25	3.25	4.375	4	9	1	Mostly people with motor capacity disabilities and people who are hard of hearing or seeing, but slightly also people with cognitive function disabilities. I considered depression and other mental diseases disabilities to some extent.	4	4	4	4	4	4	2	2	2	0	1	0	1	0	2	1	0	2	4	0	1	2	0	1	4	0	2
121	1017	1	3	0	22	7	-0.0335	0.320633	4	14	6	100	30	65	18	2.4	2.9375	3.70833	4.5	4	5	My friends and family members with disabilities	4	4	5	5	4	5	2	3	2	0	2	1	3	2	4	3	3	3	4	1	4	2	1	4	4	0	2
156	1009	1	2	0	22	1	0.029	-0.429367	-2	8	6	91	0	70	16	2.45	3	2.95833	#NULL!	7	3	My friend's sister in general.	5	#NULL!	4	4	4	4	4	4	2	3	4	2	4	3	1	2	0	3	4	0	4	4	0	4	0	1	4
143	1005	1	0	1	18	4	-0.096	-0.2627	1	8	3	65	0	20	16	1.5	2.875	3.125	5.33333	5	2	I was familiar with many children that had down syndrome in my high school	6	6	5	5	5	5	3	3	1	0	2	1	3	1	0	0	1	0	3	1	2	4	1	1	2	1	3
139	1002	1	1	0	20	2	-0.5335	-0.596033	-1	4	1	23	5	4	14	1	2.4375	2.79167	3.33333	9	2	They struggle with the ability to understand socially	4	3	3	4	3	3	1	1	1	1	1	0	1	0	0	0	0	0	1	2	1	2	2	2	2	2	2
14	999	1	0	0	18	5	-0.721	-0.221033	2	7	1	17	0	12	15	1.3	2.25	3.16667	5	1	1	I've worked at a public pool for the last few summers, and I lifeguard for and teach swim lessons to quite a few kids that either fall on the autism spectrum or have down syndrome, so they come to mind. I also knew a few kids with autism or down syndrome that sat at my lunch table in high school. I thought about the girl in my physics class. While I consider mental disorders like depression and a…	5	5	5	5	5	5	1	2	2	0	1	1	2	1	0	0	2	2	2	0	2	1	0	3	3	1	1
74	998	1	0	0	19	2	-0.096	-0.1377	-1	4	1	60	10	21	11	0.75	2.875	3.25	5	4	1	-99	5	5	5	5	5	5	1	1	1	0	0	0	2	0	0	0	0	0	2	0	2	2	1	1	1	1	3
95	997	1	2	1	20	2	-0.1585	0.0289667	-1	9	6	30	10	9	11	0.65	2.8125	3.41667	4	8	3	childhood friend. neighbor.	4	5	5	4	3	3	1	1	1	0	0	0	0	0	0	0	0	1	2	0	1	1	1	1	2	1	2
68	988	1	0	1	18	4	0.779	-0.179367	1	11	6	100	80	80	14	1.75	3.75	3.20833	4.16667	9	4	The woman I was thinking about as I answered these last few questions was my boyfriend's older sister. She is mentally disabled; however, she is very caring and loves animals. She is sensitive but very skillful such as making crafts, coloring, and memorizing a ton of songs. She can have a temper but she never means to hurt anyone and in my own opinion, I believe she is just dying to live and beco…	2	2	5	5	5	6	3	3	3	0	2	2	2	1	0	0	0	3	4	0	4	1	0	2	3	2	3
28	983	1	0	1	18	5	-0.0335	-0.971033	2	12	6	41	5	27	7	0.7	2.9375	2.41667	5	5	3	Happy, usually smiling, always wants to talk and hug.	5	5	5	5	5	5	0	1	0	2	0	0	0	0	0	0	0	0	3	0	1	3	0	0	3	1	3
116	956	1	0	1	18	3	0.0915	-0.1377	0	8	4	40	10	20	13	1.4	3.0625	3.25	6	4	3	For the most part I have been thinking of mental disability, but for some I thought physical.	6	6	6	6	6	6	1	2	2	1	0	0	1	0	0	0	0	0	3	1	3	4	2	4	2	2	3
39	956	1	0	1	18	6	0.404	#NULL!	3	10	3	100	60	55	15	1.55	3.375	#NULL!	3	4	3	People I know with disabilities or my friends and my experiences I've had with them.	3	3	3	3	3	3	2	3	2	2	0	0	2	1	1	0	2	2	3	0	2	1	0	3	4	1	3
2	954	1	0	1	18	2	-0.2835	-0.179367	-1	3	0	65	25	90	17	1.5	2.6875	3.20833	4.33333	5	2	I have usually been thinking about my cousin who has down syndrome while answering these questions. I also was thinking about those with disabilities who I see on campus, such as those who are blind. For some of the questions, I thought of my friends with learning disabilities.	4	5	4	4	5	4	1	2	1	0	1	1	2	1	2	0	0	2	2	2	2	3	2	2	2	2	3
35	951	1	0	1	18	4	0.2165	0.403967	1	10	5	89	15	21	12	1	3.1875	3.79167	3.83333	12	3	-99	4	4	4	4	4	3	2	3	2	0	1	0	0	0	2	0	0	0	2	1	2	0	1	1	2	1	3
120	950	1	0	1	18	3	0.029	0.195633	0	8	4	100	90	94	13	1.3	3	3.58333	4.66667	1	4	My aunt, and disabled people that I know within my community.	4	5	4	6	5	4	2	3	2	1	0	0	2	0	0	0	0	1	4	0	2	1	1	3	3	1	3
67	947	1	0	0	19	5	-0.2835	#NULL!	2	12	6	50	4	50	13	1.1	2.6875	#NULL!	3.33333	4	4	I have thought about people with mental disabilities such as something as minor as ADHD. Also, those who are physically disabled.	4	4	3	3	2	4	1	2	2	0	1	1	2	0	0	0	0	0	3	1	0	2	1	2	3	1	3
122	932	1	0	0	19	2	-0.721	-0.721033	-1	5	2	35	15	25	13	0.95	2.25	2.66667	4.83333	7	3	I have been thinking about people with autism, aspergers, or any other disability similar to those two.	6	5	5	5	3	5	1	2	1	1	1	0	0	0	1	0	0	0	1	1	1	3	0	2	3	1	1
114	918	1	0	0	18	5	-0.0335	0.403967	2	10	4	30	30	30	19	2.7	2.9375	3.79167	6	1	3	Very warm hearted, high functioning, and willing to have a large role in society	6	6	6	6	6	6	3	4	2	1	4	3	4	1	2	2	4	4	4	0	3	3	1	4	4	1	2
97	916	1	2	0	20	5	0.4665	0.820633	2	11	5	100	50	82	19	2.4	3.4375	4.20833	4.83333	8	5	Both myself and my close friends with hearing loss, but also those with learning disabilities that I have interacted with over the years.	6	4	4	5	4	6	3	3	3	3	3	3	3	2	1	2	3	2	4	1	4	0	1	3	3	1	3
132	914	1	0	0	18	3	-0.5335	-0.8877	0	9	5	72	30	30	13	0.95	2.4375	2.5	4	7	3	People with any disability that has problems with being around people or just not getting along well with people are who I am thinking about.	4	4	4	4	4	4	2	2	1	1	0	0	1	0	1	0	0	0	2	1	3	1	0	1	2	1	2
10	905	1	0	1	18	2	0.029	-0.7627	-1	3	0	66	0	19	8	0.4	3	2.625	5	10	3	People with physical abilities, such as down syndrom or in a wheelchair.	5	5	5	5	5	5	0	1	0	0	1	0	1	0	0	0	0	0	1	0	1	1	0	1	1	0	3
52	903	1	0	0	18	2	-0.346	-0.221033	-1	6	3	59	5	48	14	1.4	2.625	3.16667	4.5	8	3	I've been thinking about a couple of students from my High School who had down syndrome, and I got to know each of them pretty well.	6	4	5	4	4	4	2	2	1	0	1	0	2	0	2	0	0	0	3	1	3	3	1	2	3	2	3
37	895	1	0	0	19	1	-1.096	0.945633	-2	5	3	100	0	20	9	0.8	1.875	4.33333	3.33333	6	3	People in wheelchairs	5	3	3	3	3	3	2	2	2	0	0	0	1	0	0	0	0	0	2	2	0	2	0	1	2	0	2
175	876	1	0	1	18	2	0.7165	0.9873	-1	8	5	100	15	35	#NULL!	#NULL!	3.6875	4.375	#NULL!	5	4	Sometimes I thought about the children who had autism that I worked with, but I also thought about people who were perhaps missing an arm or leg.	6	3	1	#NULL!	0	5	3	1	2	3	3	0	2	1	#NULL!	2	1	1	2	2	1	2	1	2	2	1	4
158	872	1	0	0	19	3	0.2165	0.528967	0	7	3	32	20	15	19	2.5	3.1875	3.91667	6	9	4	I have a close family friend.	6	6	6	6	6	6	4	4	4	2	1	2	2	2	1	0	4	4	3	1	4	3	1	3	4	1	2
4	871	1	0	1	18	3	0.029	#NULL!	0	5	1	90	60	91	#NULL!	#NULL!	3	#NULL!	5	4	1	I thought of people with mental disabilities as those are the kinds of kids with disabilities I've worked with i the past and was what first came to mind. I also took into consideration people with physically disabilities	5	5	5	5	5	5	2	1	2	2	2	0	2	#NULL!	1	0	0	0	0	1	1	3	0	1	3	2	3
92	864	1	0	1	19	3	0.5915	#NULL!	0	10	6	65	65	50	16	1.95	3.5625	#NULL!	4	8	4	When I think of disability, I think of people who may have disabilities with their body (like injured), people in wheel chairs, people with mental disabilities, and people with disorders like Down Syndrome.	4	4	4	4	4	4	2	3	3	1	2	2	2	1	1	0	0	2	4	0	4	3	1	4	4	0	4
60	863	1	0	1	19	2	0.529	0.403967	-1	3	0	100	100	100	13	2.4	3.5	3.79167	6	8	6	I was thinking about my mother who has positively impacted my life the most.	6	6	6	6	6	6	4	4	4	0	2	4	2	4	0	4	0	0	4	0	4	4	0	4	4	0	2
3	860	1	0	1	19	2	#NULL!	-0.6377	-1	9	6	10	2	-99	16	1.05	#NULL!	2.75	4.5	5	1	I have never experienced a close relationship with someone with a very severe disability, so I am picturing people that I see in videos that are disabled, but very component and able to live on their own.	5	5	5	4	3	5	1	2	1	2	1	1	2	0	0	0	1	1	1	1	0	2	1	1	2	1	3
133	845	1	0	1	18	5	0.9665	0.6123	2	9	3	30	30	-99	16	2.5	3.9375	4	5.83333	10	5	I work at a gym where we have a few cleaners that have disabilities. I often times have conversations with them about both of our lives. They are more than competent at their job, and they do great. The only difference I have ever noticed is that they work a little slower but it has never been an issue. They are wonderful and compassionate people. I hope everyone gets a chance to work with these …	6	5	6	6	6	6	3	3	1	2	4	3	4	4	3	1	0	0	4	2	4	4	0	4	4	0	4
181	832	1	1	1	19	5	1.029	0.403967	2	11	5	100	25	62	10	1.3	4	3.79167	6	10	5	I've been thinking about the workers I see in the dinning Halls here in Syracuse University that have a disablitlyity. They are very alert and affective despite their disability. To me they are normal and just like me and very capable of performing an amazing job at work. They are also so kind and sweet.	6	6	6	6	6	6	1	1	0	2	0	0	1	0	1	0	0	0	4	0	4	4	0	4	4	0	4
172	830	1	0	1	18	3	-0.0335	0.1123	0	7	3	65	10	10	7	0.8	2.9375	3.5	5.5	8	1	I have been thinking about the incredibly strong and inspirational people I have learned about through reading autobiographies.	6	6	5	6	5	5	0	1	0	0	0	0	0	0	1	0	0	0	2	0	2	2	0	4	4	0	2
101	819	1	0	1	18	3	-0.096	-0.0543667	0	7	3	76	30	52	9	0.65	2.875	3.33333	4.83333	6	0	disabled kids in my high school, and town, and my second cousin	5	5	5	5	5	4	2	2	1	0	0	0	0	0	0	0	0	2	2	0	1	1	0	0	1	1	2
18	816	1	0	0	19	2	-0.1585	0.2373	-1	4	1	75	25	25	16	1.2	2.8125	3.625	4.83333	8	1	People that have a disability but are still able to work and function on their own in a productive manner.	5	5	5	5	5	4	2	2	2	1	1	1	2	1	0	0	1	1	2	0	2	2	1	1	2	0	2
169	815	1	0	1	19	6	0.154	-0.346033	3	10	3	30	0	30	15	1.7	3.125	3.04167	3.33333	5	3	I feel like people get involved in things that isn't necessary. Whatever the parents of that individual want is what should be done.	5	4	3	5	2	1	2	2	2	2	3	0	2	0	0	0	0	2	3	1	3	4	2	3	2	1	3
124	809	1	0	1	19	4	0.654	0.153967	1	9	4	57	5	11	7	0.85	3.625	3.54167	6	7	0	My brother was born prematurely with a disability.	6	6	6	6	6	6	0	1	3	0	0	0	2	2	0	0	0	0	0	0	0	3	0	3	3	0	4
7	800	1	0	1	18	7	1.029	0.9873	4	14	6	90	75	91	16	2.3	4	4.375	6	11	6	The people that I have been thinking about are often people who volunteer with me at the hospital who are disabled and I have seen just how capable they are. And also a lot of the children who were in my group during my summer camp with whom I interacted a lot with.	6	6	6	6	6	6	3	4	3	2	2	1	3	2	4	3	2	0	4	0	3	0	0	4	4	2	4
154	798	1	0	1	18	3	0.654	0.320633	0	6	2	83	40	67	9	1.1	3.625	3.70833	4.16667	3	5	I was thinking about my own experiences with people with disabilities during Best Buddies	4	4	4	4	4	5	1	3	0	3	0	0	0	0	0	0	0	0	2	0	3	2	2	3	3	0	3
54	795	1	0	0	19	1	0.029	-0.429367	-2	4	2	40	25	40	5	0.25	3	2.95833	4.83333	8	3	Kids from my town who have various disabilities	5	5	5	5	5	4	0	1	0	0	0	0	0	0	0	0	0	0	1	0	0	1	0	1	1	0	2
51	795	1	1	1	20	2	0.154	0.3623	-1	8	5	80	0	-99	9	0.7	3.125	3.75	4.83333	5	5	I have been thinking about my cousin and one of my former neighbors.	5	5	5	5	5	4	0	2	1	0	0	0	0	0	0	0	0	0	2	0	1	2	1	2	2	1	2
162	795	1	0	0	19	2	-1.0335	-0.679367	-1	6	3	86	5	35	20	2.2	1.9375	2.70833	3.33333	1	6	Depends. Both people with mental and physical disabilities.	5	3	3	3	3	3	3	3	2	2	2	2	2	2	3	2	2	2	4	1	2	2	2	2	2	2	2
69	785	1	0	1	18	6	0.5915	#NULL!	3	13	6	100	45	90	16	2.55	3.5625	#NULL!	4.16667	10	5	I have been thinking of my roommate and my brother.	4	4	5	5	3	4	4	4	4	2	3	3	4	4	0	0	2	2	4	0	4	2	1	4	4	0	3
113	785	1	0	1	18	2	0.279	-0.5127	-1	9	6	40	20	40	13	0.95	3.25	2.875	6	7	4	Homeless people	6	6	6	6	6	6	1	2	2	2	0	0	1	0	1	0	1	2	2	0	2	1	0	1	1	0	3
75	785	1	0	1	18	2	0.3415	-0.2627	-1	7	4	81	30	74	12	1.55	3.3125	3.125	6	5	2	1. my brother had a stroke when he was younger and had trouble reading and writing, and also temperament issues; gets angry very easily 2. disabled people that work at my local store 3. disabled person that my coach has brought to our softball practice a few times	6	6	6	6	6	6	0	3	2	2	0	0	2	0	0	0	1	1	4	0	4	4	1	3	4	0	3
182	783	1	1	1	20	2	-0.346	0.0289667	-1	3	0	75	10	30	12	0.75	2.625	3.41667	4.66667	7	2	I think about a club at my high school, called Friendship Circle, where disabled students were taught and we would go and have lunch with them every Friday. They were very warm and excited people, and really just happy to have us there.	5	5	5	5	4	4	0	1	0	1	0	0	1	0	1	0	0	0	1	1	1	2	1	2	2	1	3
107	779	1	0	1	19	2	0.8415	#NULL!	-1	8	5	60	0	60	13	1.35	3.8125	#NULL!	6	9	3	I have been thinking about the people in my community at Syracuse University and in my hometown who havae disabilities	6	6	6	6	6	6	1	2	0	2	0	0	2	1	0	0	2	2	2	0	3	3	0	3	3	1	3
145	778	1	1	1	19	2	0.529	0.3623	-1	3	0	50	0	50	11	0.6	3.5	3.75	6	3	0	I've been thinking about my best friend's brother, who is 17 years old and has a complicated and unknown disability.	6	6	6	6	6	6	0	1	1	2	1	0	1	0	0	0	1	1	1	0	1	0	0	1	1	0	2
152	777	1	1	0	19	1	-0.721	#NULL!	-2	5	3	50	0	40	9	0.5	2.25	#NULL!	3	4	1	people with learning disabilities or mental problems	3	3	3	3	3	3	1	1	0	0	1	0	1	0	0	0	0	0	1	0	0	1	2	0	1	1	2
8	777	1	0	0	19	3	0.029	0.6123	0	7	3	65	75	55	7	0.5	3	4	4	4	2	My friend from high school who has a mental disability and my distant cousin.	4	4	5	4	3	4	1	2	1	0	0	0	0	0	0	0	0	1	1	0	0	1	0	0	3	0	3
126	777	1	0	1	18	6	-0.596	0.903967	3	7	0	100	40	31	19	3.4	2.375	4.29167	6	0	6	I have been thinking about my special needs campers I worked with over the summer as well as people I know with disabilities such as ADHD and OCD	6	6	6	6	6	6	4	4	4	2	4	4	4	4	4	2	4	4	4	4	4	0	2	4	4	2	3
118	776	1	0	0	19	4	-0.6585	0.3623	1	6	1	60	10	15	14	1.1	2.3125	3.75	1.5	8	4	I envisioned a mental disability, such as a learning disorder	4	2	0	0	0	3	2	2	1	0	0	0	1	0	0	0	1	1	2	1	3	3	1	1	2	1	2
30	774	1	0	1	18	2	-1.096	#NULL!	-1	5	2	100	25	30	17	1.6	1.875	#NULL!	5.5	6	3	I have been thinking about my friends brother with MS and my assigned buddy when i volunteer who is on the spectrum.	5	5	6	6	6	5	2	2	2	1	2	0	2	2	2	0	1	2	2	1	3	1	0	3	3	1	1
16	763	1	0	1	20	2	-0.4085	-0.304367	-1	6	3	62	35	58	14	1.3	2.5625	3.08333	5	5	2	The people I have met with disabilities struggle but have shown their warmth and happiness as well. I have also met those who are unable to perform jobs properly, cannot speak, or act out in a way that tells me they aren't receiving proper attention.	5	5	5	5	5	5	2	2	1	1	1	0	1	0	0	0	0	0	3	1	3	3	1	3	3	1	2
103	762	1	0	1	19	3	0.779	#NULL!	0	9	5	100	50	51	17	2.05	3.75	#NULL!	5.33333	2	4	I have mainly been thinking about my friend's little brother with down syndrome and my boyfriend's little brother with autism.	3	6	6	6	6	5	3	3	3	1	3	3	3	3	0	0	0	3	3	1	3	1	1	3	3	1	3
155	760	1	0	1	19	7	0.5915	#NULL!	4	12	4	82	50	70	17	2.5	3.5625	#NULL!	6	4	4	I have been thinking about my cousin as he has gone through many therapists, the expenses my aunt has had to find the money for, the time she devotes to make sure he has what he needs, etc. He is decently high functioning but the littles of things can set him off. He is quite smart but the most simple tasks he has trouble grasping sometimes, he also is grade levels behind but has trouble being in…	6	6	6	6	6	6	4	3	3	2	2	2	3	2	2	0	4	4	4	0	3	3	2	3	4	0	3
20	756	1	0	1	18	5	-0.096	#NULL!	2	11	5	96	50	-99	18	2.4	2.875	#NULL!	6	2	5	Most of them are within my family, but I have also been thinking about children and other adults who I have either come into contact with or worked with.	6	6	6	6	6	6	2	3	4	1	2	2	2	2	3	3	0	0	4	2	3	4	2	3	4	2	2
153	750	1	0	0	18	5	0.404	-0.846033	2	9	3	10	30	6	17	1.95	3.375	2.54167	5	11	5	They are always happy, in their own world. As long as I see them being happy and enjoying life, then I do not have to feel sorry.	5	5	5	5	5	5	2	3	2	2	1	1	3	2	2	2	2	2	4	0	3	2	0	3	3	0	2
173	750	1	0	0	19	2	0.5915	-0.554367	-1	6	3	50	0	10	20	1	3.5625	2.83333	4.83333	4	1	That they are real people, people who want to achieve the same goals for their lives, that I strive to achieve for myself. And we shouldn't hold them back because of their disability.	5	5	5	5	5	4	1	1	1	1	1	1	1	1	1	1	1	1	1	1	1	1	1	1	1	1	3
23	741	1	0	1	19	2	0.154	#NULL!	-1	5	2	20	25	20	15	1.3	3.125	#NULL!	3.83333	8	3	A friend I know with spineabifada (can't spell but it prevents him from walking/having full motion control) My sister and people I know with severe learning disabilities, OCD, ADHA	6	3	3	5	3	3	2	2	2	1	0	0	1	0	0	0	1	1	2	1	2	3	1	3	3	1	3
73	736	1	1	1	20	3	0.4665	0.1123	0	6	2	80	20	30	8	0.65	3.4375	3.5	3.5	2	1	I have been thinking about people I've seen at my school and some distant friends siblings who have disabilities, down syndrome comes to mind first for me	5	5	4	3	3	1	1	2	0	0	0	0	0	0	0	0	0	0	2	0	2	2	1	1	2	0	3
94	727	1	0	1	18	1	0.654	0.445633	-2	2	0	100	80	50	0	0	3.625	3.83333	4	11	0	People who have down syndrome, people who are not able to walk, hear or see.	4	4	4	4	4	4	0	0	0	0	0	0	0	0	0	0	0	0	0	0	0	0	0	0	0	0	3
48	726	1	0	1	18	6	-0.221	#NULL!	3	7	0	80	50	61	16	1.25	2.75	#NULL!	4.5	4	3	SPECIAL NEEDS KIDS at my high school with Autism	4	5	5	5	4	4	2	2	1	2	0	0	1	0	1	1	0	1	2	1	2	2	1	2	3	1	3
34	716	1	0	1	21	4	0.0915	-0.0127	1	11	6	90	60	70	16	2.35	3.0625	3.375	6	2	3	My cousin who has an autism.	6	6	6	6	6	6	3	3	4	4	2	0	4	0	0	0	4	4	3	2	2	4	2	2	2	2	1
105	713	1	1	0	22	5	-0.721	0.0706333	2	12	6	100	10	20	14	0.85	2.25	3.45833	3.33333	6	3	People in wheelchairs, people with cognitive abilities	5	2	4	3	3	3	1	2	1	1	2	0	1	0	1	0	1	1	1	0	1	1	0	2	1	0	2
151	712	1	0	1	19	6	-0.0335	-0.179367	3	8	1	30	0	15	13	1.45	2.9375	3.20833	5	7	1	People with cerebral palsey, down sydnrome, learning disabilities, disabilities due to injury, and any kind of disability one can have.	5	5	5	5	5	5	2	2	0	2	0	2	2	2	0	0	0	0	2	0	2	3	2	3	2	3	3
57	710	1	0	1	20	6	0.2165	-0.6377	3	13	6	100	50	57	20	1.5	3.1875	2.75	6	5	3	I think of my cousin and I think he is one of the smartest people I have ever met, he just lacks in social cues. I find that to be true of most disabled people, so I have a big heart for them.	6	6	6	6	6	6	2	2	2	2	2	1	2	1	1	1	1	2	2	1	2	2	1	1	1	1	2
85	691	1	0	0	20	1	-0.346	0.403967	-2	2	0	50	0	0	12	0.85	2.625	3.79167	4	4	2	I have been thinking about a number of individuals such as those with mental illnesses like Down Syndrome and Autism and also physically handicap individuals like those paralyzed.	4	4	4	4	4	4	1	2	1	1	1	0	2	0	0	0	0	0	2	0	1	1	1	2	2	0	2
33	686	1	0	1	18	1	-0.0335	-0.846033	-2	3	1	32	0	10	14	1	2.9375	2.54167	4.66667	7	2	that people with a disability should have the opportunity to choose where and whom they want to live with and should be able to work where they are fully capable of performing the task at hand and should be making at least minimum wage.	5	5	4	5	4	5	2	2	1	0	1	0	1	0	2	0	0	1	2	0	1	1	1	1	2	2	3
164	685	1	0	1	19	2	0.529	-0.429367	-1	6	3	36	10	9	14	1.65	3.5	2.95833	6	4	1	The people I have been thinking about are those with autism or downsyndrome	6	6	6	6	6	6	2	2	1	2	2	0	2	0	0	0	0	0	3	2	4	4	3	2	2	2	3
157	684	1	2	0	22	1	-0.2835	-0.1377	-2	8	6	83	0	83	20	2.55	2.6875	3.25	5	8	5	-99	5	5	5	5	5	5	3	3	2	2	3	2	2	3	2	3	2	3	3	3	3	2	2	3	3	2	2
24	680	1	0	0	19	5	-0.971	-0.971033	2	9	3	45	30	44	20	2	2	2.41667	3	6	2	My cousin with a mild form of autism, and because my mom is a nurse I have gone and helped her take care of tons of young and old individuals who have types of disabilities and it is very eye opening	3	3	3	3	3	3	2	2	2	2	2	2	2	2	2	2	2	2	2	2	2	2	2	2	2	2	2
77	673	1	0	1	18	3	0.0915	-0.221033	0	5	1	25	15	2	10	0.6	3.0625	3.16667	2.33333	2	0	I have been thinking of people with physical disabliities such as missing limbs, blindness, deafness, and other types of disabilities such as down syndrome and autism	4	3	1	2	3	1	0	1	1	0	0	0	1	0	0	0	0	0	1	0	2	1	1	2	1	1	2
56	671	1	0	1	19	5	1.029	0.195633	2	12	6	66	10	40	9	1	4	3.58333	6	10	4	That they should be able to have equal opportunities as we do. While some are incapable of having jobs, the ones that are should have every chance to be able to get one.	6	6	6	6	6	6	1	2	1	1	0	0	0	0	0	0	0	0	4	0	3	2	0	3	3	0	4
96	653	1	0	0	19	4	-0.971	-0.8877	1	9	4	90	10	70	6	0.35	2	2.5	5	8	3	Anything from people with speech disabilities, learning disabilities, to people with physical defects	5	5	5	5	5	5	1	2	0	1	0	0	1	0	0	0	0	0	1	0	0	1	0	0	0	0	2
100	642	1	3	1	22	4	0.404	-0.0543667	1	8	3	100	100	100	16	2.05	3.375	3.33333	6	8	1	When i was in high school I would volunteer in a room with disabled children, about 5-10 of them. For an hour a day, 5 days a week i would go and play games with them and talk to them	6	6	6	6	6	6	2	2	3	1	1	1	4	0	4	2	1	1	4	0	4	4	0	3	4	0	3
148	629	1	0	1	19	2	0.2165	1.15397	-1	3	0	52	11	21	17	2.1	3.1875	4.54167	4.16667	13	0	I think of all the experiences I have had disabled people are the most genuine and kindest people I have known and they are more than competent in a number of different ways and often have a way of seeing things other people cannot.	4	4	4	4	4	5	3	3	2	2	2	2	2	2	2	2	2	2	4	0	3	2	0	3	4	0	3
26	627	1	3	0	22	7	-0.4085	-0.471033	4	14	6	100	80	80	20	1.5	2.5625	2.91667	4.33333	6	6	They are nice and warm	5	5	5	4	3	4	2	2	2	2	1	2	2	1	1	1	1	1	1	2	1	2	2	1	1	2	2
79	619	1	0	1	19	2	0.0915	0.1123	-1	3	0	92	10	32	13	1.3	3.0625	3.5	4.5	7	2	I have been thinking about my cousin. He has autism and, though it is severe, has been making great progress. I have also been thinking about a girl I went to high school with who was often incredibly rude to others, whether she meant to be or not, with a learning disability and mild autism.	4	5	5	5	4	4	1	2	2	0	2	0	2	1	0	0	0	0	4	0	3	2	1	2	3	1	3
135	617	1	0	1	18	2	-0.0335	0.3623	-1	4	1	98	50	79	19	2.75	2.9375	3.75	6	1	1	My mother, who has a physical disability, and other people who have mental disabilities	6	6	6	6	6	6	4	4	4	2	4	4	4	4	2	0	1	1	3	1	4	3	1	4	4	1	3
19	609	1	0	1	18	6	0.4665	0.903967	3	11	4	50	30	30	17	2.65	3.4375	4.29167	6	5	0	I have been thinking about my older brother a lot while responding to these last several questions with regards to disabilities.	6	6	6	6	6	6	4	3	4	2	4	4	4	4	1	0	0	0	3	2	4	3	2	3	4	2	3
53	599	1	0	1	18	1	-0.096	#NULL!	-2	2	0	40	5	12	12	1.05	2.875	#NULL!	5	6	1	The elderly people in nursing homes that I've interacted with.	5	5	5	5	5	5	1	2	0	0	0	0	2	0	3	0	0	0	3	1	2	1	2	1	2	1	2
70	582	1	1	1	20	4	-0.1585	0.0289667	1	6	1	77	0	0	10	1	2.8125	3.41667	4	3	3	The person from my last college who is blind, my coworker at my last job, severly autistic people I have met while volunteering	6	4	4	5	2	3	1	1	2	2	2	0	1	0	0	3	0	0	4	0	2	0	0	0	2	0	3
150	580	1	0	1	19	5	0.529	1.4873	2	9	3	77	0	0	#NULL!	#NULL!	3.5	4.875	6	6	0	I know a neighbor who has a disability, and she is very kind and competent is some manners.	6	6	6	6	6	6	0	1	1	2	1	0	1	0	0	0	0	0	#NULL!	3	3	1	0	3	3	0	3
81	578	1	0	1	19	5	-0.4085	-0.0127	2	10	4	42	0	31	15	1.85	2.5625	3.375	4	2	3	my sister has adhd and sometimes acts out and doesn't pay attention but she is smart and capable of doing anything she wants to	4	4	4	4	4	4	3	3	3	1	2	0	3	2	0	0	0	0	3	3	3	3	1	3	3	1	2
115	556	1	0	1	19	1	0.4665	0.3623	-2	3	1	71	10	10	11	1	3.4375	3.75	5.33333	9	2	My mom's friend's son is disabled with autism	5	6	6	6	5	4	1	3	1	2	0	0	0	0	0	0	1	1	3	0	1	2	0	2	3	0	3
171	547	1	1	1	20	6	0.904	0.9873	3	13	6	59	40	63	18	2.45	3.875	4.375	6	5	6	My cousin My brother in law My neighbors at home	6	6	6	6	6	6	2	3	3	3	3	2	3	3	3	3	2	2	3	1	4	2	0	3	4	0	4
146	542	1	2	0	21	5	0.279	#NULL!	2	6	0	95	5	10	15	1.35	3.25	#NULL!	5	3	1	People with a mental or physical disability that can sometimes prevent them from functionally "normally" in life	5	5	5	5	5	5	2	3	1	1	1	0	1	0	1	0	0	0	3	1	2	3	1	3	3	1	3
160	536	1	0	0	20	1	-0.5335	0.0706333	-2	3	1	73	5	14	6	0.35	2.4375	3.45833	5	3	2	There are so many different disabilities that affect people in differing ways and degrees that it is impossible to generalize "disability" as one.	5	5	5	5	5	5	0	2	0	0	0	0	0	0	0	0	0	0	1	0	1	1	0	1	1	0	2
9	536	1	0	1	19	4	-0.221	-0.679367	1	8	3	70	10	20	10	1.05	2.75	2.70833	4.16667	1	2	I have been thinking about my cousin who has downs and my friend's younger brother who has autism.	6	4	4	4	4	3	0	1	3	0	0	0	0	0	0	0	0	0	3	1	1	3	2	3	3	1	3
179	531	1	0	1	19	3	0.529	-0.721033	0	4	0	80	25	40	14	1.3	3.5	2.66667	6	2	2	I believe people with disability are able to live a life similar to mine, but they may need a little extra help	6	6	6	6	6	6	1	1	2	2	0	0	2	0	1	0	0	1	3	0	2	3	2	2	3	1	3
31	523	1	0	0	19	2	-0.2835	#NULL!	-1	9	6	11	0	11	10	1	2.6875	#NULL!	#NULL!	1	0	I have been thinking of my high school special education students.	6	5	#NULL!	5	5	6	1	1	0	0	0	0	0	0	0	0	0	0	2	2	3	4	1	1	2	3	4
22	519	1	0	1	19	3	0.904	0.403967	0	10	6	100	2	19	20	3.3	3.875	3.79167	6	9	6	My aunt who is physically disabled	6	6	6	6	6	6	3	3	4	1	4	4	4	4	4	4	4	4	4	2	4	2	2	3	4	2	4
141	505	1	0	1	19	4	0.029	#NULL!	1	5	0	30	30	19	17	1.95	3	#NULL!	6	3	2	My uncle, and friend with a disability I knew in high school.	6	6	6	6	6	6	3	3	3	1	3	1	3	1	0	0	0	1	3	2	2	3	2	3	3	2	3
11	499	1	0	0	18	2	-1.1585	-0.846033	-1	4	1	50	10	19	20	1.6	1.8125	2.54167	6	4	6	Motivational speaker that came to speak to all the kids at a lacrosse event. Kids at my high school who were in several of my classes / friends with at school.	6	6	6	6	6	6	2	2	2	1	1	1	1	1	1	1	1	1	4	1	4	4	1	1	1	1	2
188	497	1	3	1	22	2	-0.1585	-0.471033	-1	3	0	35	20	0	13	1.15	2.8125	2.91667	3.83333	3	2	Usually small children or older people with disabilities.	6	4	0	4	4	5	1	2	3	2	1	0	3	0	0	0	0	0	2	0	1	3	1	1	2	1	2
110	493	1	0	1	18	2	#NULL!	#NULL!	-1	3	0	100	90	90	15	2.25	#NULL!	#NULL!	5.83333	6	1	about an good experience i had with a disabled person	6	6	6	6	6	5	3	3	3	4	3	3	3	0	3	0	0	0	4	0	4	3	1	3	4	1	4
41	490	1	0	1	18	2	-0.6585	-0.471033	-1	3	0	13	5	-99	11	0.65	2.3125	2.91667	3.33333	7	0	My basketball coaches daughter is disabled and is very independent and kind-hearted. She loves the movie pitch-perfect and is overall a warm person.	4	4	4	4	2	2	1	1	1	0	0	0	1	0	1	0	0	0	1	0	1	1	1	1	3	0	2
159	486	1	1	1	19	1	0.029	1.1123	-2	2	0	50	0	10	8	0.65	3	4.5	6	7	0	Disabled students I met at school and disabled adults I have oberved/occasionally interacted with in public settings	6	6	6	6	6	6	0	2	0	0	0	0	1	0	0	0	0	0	0	0	1	2	2	2	2	1	3
29	456	1	0	1	18	1	-0.2835	#NULL!	-2	2	0	100	15	40	#NULL!	#NULL!	2.6875	#NULL!	3.83333	5	1	People in Wheelchairs, my friends with Autism or severe ADHD	5	5	5	4	2	2	1	1	0	1	0	0	0	0	1	1	0	#NULL!	3	1	2	1	1	3	3	1	4
76	447	1	2	0	22	2	-1.096	-0.679367	-1	6	3	40	10	48	20	1.85	1.875	2.70833	1.66667	6	2	a friend of mine who is completely paralyzed due to living through a war	0	1	1	2	2	4	1	2	2	3	3	2	2	1	1	2	2	1	1	2	2	1	2	2	3	2	2
88	446	1	0	1	18	2	0.404	0.278967	-1	7	4	30	0	0	12	0.65	3.375	3.66667	6	1	4	-99	6	6	6	6	6	6	1	2	1	1	0	0	1	0	0	0	0	0	1	1	1	1	0	1	1	1	2
44	444	1	0	1	18	6	0.029	-0.0543667	3	8	1	91	50	34	19	2.2	3	3.33333	5	10	1	I have been thinking about people with a mental disability.	5	5	5	5	5	5	2	3	2	3	2	0	3	1	3	1	3	3	3	1	3	3	1	3	3	1	3
12	442	1	0	0	19	2	#NULL!	-1.17937	-1	6	3	100	10	43	#NULL!	#NULL!	#NULL!	2.20833	6	5	1	my friends brother great kid	6	6	6	6	6	6	3	2	2	3	3	2	3	3	3	0	3	3	3	0	4	1	3	#NULL!	2	0	2
66	440	1	0	1	18	2	-0.971	-0.554367	-1	9	6	95	50	93	20	3.1	2	2.83333	6	7	4	I have been thinking about people that work in YMCA and also people in my parish	6	6	6	6	6	6	4	2	4	3	3	3	4	2	4	3	4	4	4	1	4	2	1	4	4	2	3
64	433	1	0	0	18	5	-0.4085	0.8623	2	9	3	67	67	67	20	2.2	2.5625	4.25	4.16667	4	2	Those who possess disabilities such as downsyndrome	5	4	4	4	4	4	2	2	1	3	2	3	1	2	2	2	3	3	3	3	2	1	2	2	3	2	3
93	410	1	0	1	19	3	0.3415	-0.5127	0	4	0	90	60	92	20	1.3	3.3125	2.875	6	11	1	My neighbor, and people I have been with while volunteering.	6	6	6	6	6	6	3	3	2	2	1	1	1	1	1	1	1	1	1	1	1	1	1	1	1	1	3
174	408	1	0	0	19	7	-0.846	-0.971033	4	14	6	71	0	66	20	1.55	2.125	2.41667	4	4	2	That as a whole I empathize with their situation, but to a point they are at a disadvantage to being able to fully participate in society like the majority of people, and it should be our job to attempt to help them bridge the gap to be a part of society	4	4	4	4	4	4	1	2	1	2	2	1	2	2	2	1	1	2	1	1	2	1	2	2	1	2	2
62	406	1	0	1	18	5	-0.5335	-0.8877	2	7	1	43	40	48	20	1.2	2.4375	2.5	4	5	2	I feel very bad for people with disabilities, it is very upsetting to see others struggling.	4	4	4	4	4	4	1	1	1	3	1	1	1	1	1	1	1	1	2	1	2	1	1	1	1	1	2
1	395	1	0	1	18	4	-0.5335	-0.721033	1	7	2	67	45	37	20	2.15	2.4375	2.66667	6	8	3	People with disabilities are just people. There is nothing that makes them different its something that makes them special	6	6	6	6	6	6	2	2	2	2	2	2	2	2	2	2	2	2	2	2	2	2	2	4	4	1	3
137	390	1	0	1	19	2	-0.1585	-0.846033	-1	6	3	53	40	0	19	1.7	2.8125	2.54167	5.83333	5	2	People with autism, down syndrome, etc.	6	6	6	6	6	5	1	2	1	2	1	1	1	1	1	0	1	1	3	2	3	3	1	3	3	3	3
168	376	1	0	0	18	4	-1.346	#NULL!	1	8	3	65	40	45	20	1.35	1.625	#NULL!	3.16667	7	3	I have been thinking about people who can't walk, can't see (blind) and those who speak sign language since i have had personal contact and spoken to people who speak sign language	4	4	2	3	3	3	1	2	1	2	1	1	2	1	2	1	2	1	1	1	2	1	2	1	1	1	1
149	376	1	0	1	18	1	-0.971	-1.1377	-2	2	0	84	40	85	20	2.25	2	2.25	4	6	3	people with physical and mental disabilities	4	4	4	4	4	4	3	3	3	3	3	2	2	2	2	2	2	2	2	2	2	2	2	2	2	2	2
165	358	1	0	1	18	2	-0.721	-0.7627	-1	4	1	31	15	36	12	0.65	2.25	2.625	6	5	2	My friends cousin.	6	6	6	6	6	6	0	0	1	0	1	2	1	0	1	0	1	1	1	1	0	1	1	0	0	1	2
163	348	1	0	1	18	1	0.4665	0.945633	-2	2	0	79	60	0	20	2	3.4375	4.33333	5	4	0	People I have gone to school with, people I have seen.	5	5	5	5	5	5	2	2	2	2	2	2	2	2	2	2	2	2	2	2	2	2	2	2	2	2	3
72	284	1	0	0	20	3	#NULL!	#NULL!	0	5	1	80	0	30	#NULL!	#NULL!	#NULL!	#NULL!	6	5	1	Nobody in specific, maybe kids with special needs in certain schools	6	6	6	6	6	6	2	#NULL!	1	#NULL!	3	1	1	#NULL!	1	0	0	#NULL!	1	1	1	1	1	2	1	0	2
186	233	0	1	0	19	2	-0.971	-0.8877	-1	4	1	40	10	10	20	1.1	2	2.5	6	8	1	I have been thinking about people with a mental disability	6	6	6	6	6	6	1	1	2	2	1	1	1	1	1	1	1	1	1	1	1	1	1	1	1	1	2
90	215	0	0	1	19	1	-0.971	-0.8877	-2	2	0	46	20	53	3	0.15	2	2.5	3	4	0	-99	3	3	3	3	3	3	0	0	0	0	1	0	0	0	0	0	0	0	0	0	0	1	1	0	0	0	1
[truncated: 89 more columns]

## Sheet: Codebook
Variable Name	Variable Description	Coded Values
Case
Duration_Seconds
Duration_Include	Duration_Seconds > 240 & Duration_Seconds < 6900 (FILTER)	0 = Not Included	1 = Included
Class	College Class	0 = Freshman	1 = Sophomore	2 = Junior	3 = Senior
Woman	Gender	0 = Man	1 = Woman
Age	Age in Years
SOO	Self-Other Overlap with People with Disabiity (SOO)
TEQ_AVERAGE_MC	Trait Emapthy: Toronto Empathy Questionnaire Mean Centered Average
ATDP_AVERAGE_MC	Attitudes Toward People with Disabilty: ATDP Mean Centered Average
SOO_MedianCentered	Median Centered SOO
We	We-ness	0 = Not at all	6 = Extremely
Open	Openess to Working with People with Disability (0 - 100)	0 = Not at All Open	100 = Very Open
Percent_Time	Anticipated Percentage of Time Working with People with Disability (0 - 100%)
Primary	Likilihood of Working Primarily with People with Disability (0 - 100)	0 = Not at All Likely	100 = Very Likely
CDPS_DiverseExp_Sum	Contact with Disabled Persons Scale Sum: Diversity of Experience
CDPS_FreqExp_AVG	Contact with Disabled Persons Scale Average: Frequency of Experience
TEQ_AVERAGE	Trait Emapthy: Toronto Empathy Questionnaire Average
ATDP_AVERAGE	Attitudes Toward People with Disabilty: ATDP Average
PWD_EMP_AVERAGE	State Empathy Toward People with Disability Average
MCSDS_SUM	Marlowe-Crown Social Desirabiliy Scale: Short Version - Form C Sum
Similarity	Similiarity with People with Disability	0 = Not Similar at All	6 = Very Similar
Target_Description	Disability Attitude Object Defintion (Open-Ended Response)
PWD_EMP_Sympathetic		0 = Not at All	6 = Extremely
PWD_EMP_SoftHearted		0 = Not at All	6 = Extremely
PWD_EMP_Warm		0 = Not at All	6 = Extremely
PWD_EMP_Compassionate		0 = Not at All	6 = Extremely
PWD_EMP_Tender		0 = Not at All	6 = Extremely
PWD_EMP_Moved		0 = Not at All	6 = Extremely
CDPS_1
CDPS_2
CDPS_3
CDPS_4
CDPS_5
CDPS_6
CDPS_7
CDPS_8
CDPS_9
CDPS_10
CDPS_11
CDPS_12
CDPS_13
CDPS_14
CDPS_15
CDPS_16
CDPS_17
CDPS_18
CDPS_19
CDPS_20
TEQ_1
TEQ_2_REV	Reverse Coded
TEQ_2R	Needs to be Reverse Coded
TEQ_3
TEQ_4_REV	Reverse Coded
TEQ_4R	Needs to be Reverse Coded
TEQ_5
TEQ_6
TEQ_7_REV	Reverse Coded
TEQ_7R	Needs to be Reverse Coded
TEQ_8
TEQ_9
TEQ_10_REV	Reverse Coded
TEQ_10R	Needs to be Reverse Coded
TEQ_11_REV	Reverse Coded
TEQ_11R	Needs to be Reverse Coded
TEQ_12_REV	Reverse Coded
TEQ_12R	Needs to be Reverse Coded
TEQ_13
TEQ_14_REV	Reverse Coded
TEQ_14R	Needs to be Reverse Coded
TEQ_15_REV	Reverse Coded
TEQ_15R	Needs to be Reverse Coded
TEQ_16
MCSDS_1REV	Reverse Coded
MCSDS_1R	Needs to be Reverse Coded
MCSDS_2REV	Reverse Coded
MCSDS_2R	Needs to be Reverse Coded
MCSDS_3REV	Reverse Coded
MCSDS_3R	Needs to be Reverse Coded
MCSDS_4REV	Reverse Coded
MCSDS_4R	Needs to be Reverse Coded
MCSDS_5
MCSDS_6REV	Reverse Coded
MCSDS_6R	Needs to be Reverse Coded
MCSDS_7
MCSDS_8REV	Reverse Coded
MCSDS_8R	Needs to be Reverse Coded
MCSDS_9
MCSDS_10
MCSDS_11REV	Reverse Coded
MCSDS_11R	Needs to be Reverse Coded
MCSDS_12REV	Reverse Coded
MCSDS_12R	Needs to be Reverse Coded
MCSDS_13
ATDP_1_REV	Reverse Coded
ATDP_2
ATDP_3_REV	Reverse Coded
ATDP_4_REV	Reverse Coded
ATDP_5
ATDP_6
ATDP_7_REV	Reverse Coded
ATDP_8_REV	Reverse Coded
ATDP_9_REV	Reverse Coded
ATDP_10_REV	Reverse Coded
ATDP_11
ATDP_12
ATDP_13
ATDP_14_REV	Reverse Coded
ATDP_15
ATDP_16
ATDP_17_REV	Reverse Coded
ATDP_18_REV	Reverse Coded
ATDP_19_REV	Reverse Coded
ATDP_20
ATDP_21
ATDP_22_REV	Reverse Coded
ATDP_23
ATDP_24
CDPS_1_DiverseExp	Recoded to Calculate Diversity of Experience	0 = No Experience	1 = Any Experience
CDPS_2_DiverseExp	Recoded to Calculate Diversity of Experience	0 = No Experience	1 = Any Experience
CDPS_3_DiverseExp	Recoded to Calculate Diversity of Experience	0 = No Experience	1 = Any Experience
CDPS_4_DiverseExp	Recoded to Calculate Diversity of Experience	0 = No Experience	1 = Any Experience
CDPS_5_DiverseExp	Recoded to Calculate Diversity of Experience	0 = No Experience	1 = Any Experience
CDPS_6_DiverseExp	Recoded to Calculate Diversity of Experience	0 = No Experience	1 = Any Experience
CDPS_7_DiverseExp	Recoded to Calculate Diversity of Experience	0 = No Experience	1 = Any Experience
CDPS_8_DiverseExp	Recoded to Calculate Diversity of Experience	0 = No Experience	1 = Any Experience
CDPS_9_DiverseExp	Recoded to Calculate Diversity of Experience	0 = No Experience	1 = Any Experience
CDPS_10_DiverseExp	Recoded to Calculate Diversity of Experience	0 = No Experience	1 = Any Experience
CDPS_11_DiverseExp	Recoded to Calculate Diversity of Experience	0 = No Experience	1 = Any Experience
CDPS_12_DiverseExp	Recoded to Calculate Diversity of Experience	0 = No Experience	1 = Any Experience
CDPS_13_DiverseExp	Recoded to Calculate Diversity of Experience	0 = No Experience	1 = Any Experience
CDPS_14_DiverseExp	Recoded to Calculate Diversity of Experience	0 = No Experience	1 = Any Experience
CDPS_15_DiverseExp	Recoded to Calculate Diversity of Experience	0 = No Experience	1 = Any Experience
CDPS_16_DiverseExp	Recoded to Calculate Diversity of Experience	0 = No Experience	1 = Any Experience
CDPS_17_DiverseExp	Recoded to Calculate Diversity of Experience	0 = No Experience	1 = Any Experience
CDPS_18_DiverseExp	Recoded to Calculate Diversity of Experience	0 = No Experience	1 = Any Experience
CDPS_19_DiverseExp	Recoded to Calculate Diversity of Experience	0 = No Experience	1 = Any Experience
CDPS_20_DiverseExp	Recoded to Calculate Diversity of Experience	0 = No Experience	1 = Any Experience
