# Supplementary material for: Self-other overlap: A unique predictor of willingness to work with people with disability as part of one’s career
Source: PLoS One. 2019 Aug 12;14(8):e0220722. doi: 10.1371/journal.pone.0220722 (PMC6690537; doi:10.1371/journal.pone.0220722)
Supplement: S3 Dataset — (XLSX) [file pone.0220722.s008.xlsx]

## Sheet: Study 3 Dataset
ID	Duration	Duration_Include	CollegeLevel	Woman	Age	ATDP_AVERAGE	TEQ_AVERAGE	MCSDS_SUM	WW1_PWD	WW2_Homeless	WW3_LowIncome	WW4_HIV	WW5_Veterans	WW6_Refugees	WW7_WSA	WW8_GL	WW9_Business	WW10_OlderAdults	NWW1_PWD	NWW2_Homeless	NWW3_LowIncome	NWW4_HIV	NWW5_Veterans	NWW6_Refugees	NWW7_WSA	NWW8_GL	NWW9_Business	NWW10_OlderAdults	SOO_PWD	SOO_Homeless	SOO_LowIncome	SOO_HIV	SOO_Veterans	SOO_Refugees	SOO_WSA	SOO_GL	SOO_Business	SOO_OlderAdults	TEQ_1	TEQ_2R	TEQ_3	TEQ_4R	TEQ_5	TEQ_6	TEQ_7R	TEQ_8	TEQ_9	TEQ_10R	TEQ_11R
28519	59369	0	0	0	19	2.875	2.8125	4	0	0	1	0	0	1	1	0	0	0	1	0	0	0	0	1	0	0	0	1	1	1	3	3	2	1	6	5	7	7	2	0	3	0	2	2	0	2	2	0	0
28858	59744	0	0	0	18	3.58333	#NULL!	4	0	0	1	0	0	1	0	1	0	0	0	0	0	1	0	0	0	0	1	1	7	2	6	1	1	3	3	4	7	4	2	1	3	0	3	3	0	2	1	2	1
29071	232	0	1	0	19	2.54167	1.875	4	1	1	0	0	0	1	0	0	0	0	0	1	0	1	0	0	1	0	0	0	5	3	5	3	3	4	4	4	3	4	0	1	0	1	0	1	0	0	0	1	0
29956	11784	0	1	1	20	3.45833	3	9	0	0	0	0	1	1	0	0	1	0	0	1	1	1	0	0	0	0	0	0	1	1	6	1	#NULL!	4	1	4	2	6	2	0	3	0	3	1	0	2	2	1	0
30083	185127	0	0	0	18	#NULL!	2.8125	7	1	0	0	0	1	0	0	0	0	1	0	0	0	1	0	1	1	0	0	0	6	5	4	1	5	2	1	4	4	7	2	2	2	1	3	3	0	3	3	1	2
29825	36568	0	0	1	18	2.875	2	#NULL!	0	0	1	0	0	0	1	0	1	0	0	0	0	0	1	1	0	0	0	1	1	1	2	1	1	1	2	3	2	3	1	1	1	1	1	1	1	1	1	1	1
29726	7347	0	0	1	18	2.625	3.25	3	1	1	0	0	0	0	1	0	0	0	0	0	0	1	1	0	0	1	0	0	4	3	3	1	2	2	3	3	4	3	2	3	3	0	3	3	0	3	3	0	0
29266	200855	0	0	0	18	2.70833	2.4375	2	0	0	1	0	0	0	0	0	1	1	1	0	0	1	0	0	1	0	0	0	4	1	3	1	2	1	1	2	4	4	2	1	1	0	2	1	1	2	2	1	1
30119	90852	0	0	0	19	#NULL!	2.875	6	0	0	0	0	1	0	1	0	1	0	1	0	0	1	0	1	0	0	0	0	1	1	1	1	1	1	1	1	2	1	3	0	0	0	3	1	0	3	3	1	1
29352	15103	0	0	0	19	3.83333	2.875	3	0	0	0	0	1	0	0	1	1	0	0	1	1	1	0	0	0	0	0	0	4	1	3	3	4	1	1	6	6	7	2	2	3	1	2	2	0	2	2	0	0
29551	36890	0	0	1	18	#NULL!	3.125	1	1	1	0	0	1	0	0	0	0	0	0	0	1	1	0	1	0	0	0	0	6	3	4	1	7	1	5	6	5	7	3	0	2	1	3	3	0	3	2	0	0
28713	924	1	0	1	19	4	2.375	#NULL!	1	0	0	0	1	0	0	0	1	0	0	1	0	1	0	1	0	0	0	0	6	1	2	1	2	1	3	2	3	5	1	1	1	1	1	1	1	2	2	0	1
28670	953	1	0	0	18	#NULL!	2.25	4	1	0	0	0	1	0	0	0	1	0	0	0	0	1	0	1	0	1	0	0	3	1	2	1	4	1	2	1	3	5	2	2	1	0	1	0	0	0	1	0	0
28571	632	1	1	1	19	2.08333	2.0625	7	1	0	1	0	0	0	0	0	1	0	0	0	0	1	1	0	0	1	0	0	6	2	2	2	1	5	1	3	6	5	1	1	1	1	0	2	1	0	2	1	1
28928	1104	1	0	1	19	4.04167	3.5	8	1	0	0	1	0	0	1	0	0	0	0	1	1	0	0	0	0	0	1	0	6	1	4	1	3	1	7	7	7	6	3	0	3	0	3	3	0	3	3	0	0
28355	1051	1	0	1	19	3.41667	2.6875	7	0	1	0	0	0	0	1	1	0	0	1	1	0	0	0	0	0	0	1	0	2	1	2	1	2	1	2	4	2	3	1	0	2	1	3	2	0	1	2	0	0
28400	1158	1	0	1	18	3.25	3.125	3	1	0	0	0	1	0	0	0	0	1	0	0	0	1	0	1	0	0	1	0	2	2	1	1	2	1	2	2	1	3	2	0	3	0	2	3	0	2	2	0	0
28395	1532	1	0	1	18	3.58333	2.8125	3	0	0	1	0	1	0	1	0	0	0	0	0	0	1	0	0	0	1	1	0	2	3	2	1	7	2	5	6	1	6	2	0	2	0	3	2	1	1	1	1	0
28571	280	1	1	1	19	#NULL!	2.0625	6	0	0	0	0	1	1	0	1	0	0	1	0	1	0	1	0	0	0	0	0	2	3	6	6	5	5	3	3	7	6	1	0	1	0	0	0	3	0	1	0	0
28804	811	1	0	1	18	3.58333	3.3125	2	1	0	0	0	0	1	1	0	0	0	0	0	0	1	0	0	0	0	1	1	6	2	2	1	4	5	5	6	5	7	3	0	3	0	3	3	1	2	2	0	0
28362	1032	1	1	1	19	3.95833	3.125	8	1	0	0	1	0	0	1	0	0	0	0	0	0	0	1	0	0	0	1	1	5	1	2	1	1	1	3	2	1	3	2	0	3	0	3	2	0	3	3	3	0
28242	972	1	0	0	19	2.875	3.1875	5	0	1	0	0	0	1	0	0	1	0	0	0	0	1	0	0	0	1	0	1	2	1	3	1	2	1	1	1	3	4	2	0	3	0	3	3	2	3	3	0	1
28365	1262	1	0	1	19	3.91667	2.8125	2	0	0	0	0	0	1	1	1	0	0	1	0	1	0	0	0	0	0	0	1	2	1	2	1	1	1	2	5	2	4	1	0	2	0	2	2	0	1	1	0	0
28772	994	1	0	1	19	3.41667	3	8	1	0	1	0	0	1	0	0	0	0	0	0	0	0	0	0	0	1	1	1	5	3	6	3	2	6	5	5	4	6	2	0	3	0	2	2	1	2	2	0	0
28623	959	1	0	1	18	3.125	2.75	4	1	1	0	0	0	0	0	0	0	1	1	1	0	0	0	0	0	0	0	1	6	2	2	1	6	3	5	2	4	4	2	1	3	1	3	3	1	3	2	0	2
28624	1090	1	1	1	20	3.25	2.8125	2	0	0	0	0	1	0	1	0	0	1	1	1	0	0	0	0	0	0	1	0	2	1	2	1	2	1	1	7	1	4	1	0	2	0	3	1	0	2	2	1	0
28712	1599	1	0	1	18	4.08333	3.3125	7	0	0	1	0	0	1	1	0	0	0	0	0	0	0	1	0	0	0	1	1	5	3	6	1	2	2	7	5	4	5	2	0	3	0	3	3	0	2	2	0	0
28611	703	1	0	1	18	3.29167	3.3125	5	0	0	1	0	0	0	1	0	1	0	0	1	0	1	1	0	0	0	0	0	2	1	2	1	1	1	4	1	4	2	2	1	3	0	3	3	0	3	3	0	0
28511	1560	1	0	1	18	2.75	2.625	4	1	0	0	0	1	0	1	0	0	0	0	0	1	0	0	1	0	0	1	0	2	1	1	1	6	1	1	2	1	6	2	2	1	0	3	1	0	2	1	2	1
28239	1294	1	0	0	18	2.25	2.125	4	0	0	0	0	1	0	0	0	1	1	0	1	1	0	0	1	0	0	0	0	3	2	2	3	4	1	2	2	6	4	3	2	0	0	2	0	0	3	3	3	2
28221	1110	1	0	1	19	3.33333	3	5	1	0	0	0	0	0	1	1	0	0	0	0	0	0	0	1	0	0	1	1	5	3	6	2	2	1	5	7	2	3	1	0	3	1	3	3	0	3	1	1	0
28790	874	1	0	1	18	4.04167	3	5	1	0	0	0	0	0	1	0	1	0	0	0	0	1	1	1	0	0	0	0	5	1	2	2	2	2	3	3	5	5	2	0	2	0	3	1	0	2	2	0	0
28702	1030	1	3	1	23	2.79167	2.6875	8	1	1	1	0	0	0	0	0	0	0	0	0	0	0	0	1	0	0	1	1	4	3	5	1	1	1	1	5	2	4	2	1	3	1	2	3	2	3	2	1	1
28866	859	1	2	0	20	3.83333	3	9	1	0	0	0	0	0	0	1	1	0	0	0	1	1	0	0	0	0	0	1	7	2	2	1	1	2	3	6	4	3	2	0	3	0	2	2	0	1	1	0	0
28201	962	1	0	1	19	4.5	3.125	13	1	0	0	0	1	1	0	0	0	0	0	0	0	0	0	0	1	0	1	1	3	1	2	1	1	1	2	4	1	2	2	0	3	0	3	2	0	2	2	0	0
28934	1078	1	0	0	18	3.20833	2.4375	3	0	0	1	0	1	0	0	0	1	0	0	1	0	0	0	1	1	0	0	0	5	3	3	1	4	1	2	3	4	5	1	1	2	0	3	0	1	1	2	0	1
28935	1285	1	0	0	18	3.08333	2.625	11	0	0	0	0	1	0	0	0	1	1	0	0	0	1	0	1	1	0	0	0	2	1	1	1	2	1	1	2	4	4	1	0	3	0	3	0	0	2	2	2	0
28626	393	1	0	1	18	2.79167	2	5	1	0	1	0	0	0	1	0	0	0	0	0	0	1	0	1	0	0	1	0	2	1	2	1	2	1	2	4	1	4	3	3	3	3	3	3	3	3	3	3	3
28780	1050	1	2	0	21	#NULL!	1.9375	5	0	1	0	0	1	0	0	0	1	0	1	0	1	0	0	0	0	0	0	1	2	2	1	1	3	3	1	4	3	1	0	2	3	2	3	2	2	0	0	0	1
28815	857	1	0	0	19	2.875	#NULL!	0	0	0	0	0	1	1	0	0	1	0	0	1	0	1	0	0	1	0	0	0	2	2	2	1	3	2	2	2	5	4	2	1	1	0	2	0	2	1	1	0	1
28820	853	1	1	1	20	2.79167	3	10	1	1	0	0	0	0	1	0	0	0	0	0	0	0	0	1	0	0	1	1	3	2	2	1	2	1	6	3	3	6	2	0	2	0	2	2	0	2	2	0	0
28567	443	1	0	1	19	2.5	2.125	7	1	1	0	0	0	0	1	0	0	0	0	0	1	0	0	1	0	0	1	0	3	1	1	1	3	1	2	6	2	3	2	1	2	1	1	1	1	1	1	1	1
28231	1403	1	0	1	18	3.08333	3.0625	5	1	1	0	0	0	1	0	0	0	0	0	0	0	0	0	0	1	0	1	1	3	3	3	2	2	2	4	5	2	4	2	0	2	1	3	3	0	2	2	0	1
28573	966	1	0	1	19	3	2.6875	4	0	1	0	0	0	0	1	0	1	0	0	0	0	1	1	1	0	0	0	0	2	2	2	1	2	1	7	3	5	5	2	1	2	0	2	2	0	3	3	2	2
28333	1385	1	0	0	18	3.95833	2.875	1	1	0	0	0	1	0	0	0	1	0	0	1	0	1	0	0	0	1	0	0	5	2	1	1	2	1	1	1	2	4	2	1	2	0	3	2	0	2	3	1	1
28240	954	1	0	1	20	2.5	2.375	7	1	0	0	1	0	0	0	0	0	1	0	0	1	0	0	0	1	0	1	0	2	1	3	1	1	1	1	2	1	2	1	1	2	0	1	0	0	2	1	0	1
28675	836	1	2	1	20	2.375	2.0625	3	0	0	0	0	1	0	0	1	1	0	1	1	0	1	0	0	0	0	0	0	5	3	4	1	2	1	4	7	7	6	3	3	3	1	3	3	1	3	1	2	3
28739	1532	1	0	1	18	3.20833	2.75	12	0	1	0	0	1	0	1	0	0	0	0	0	0	1	0	0	0	1	1	0	2	1	3	1	5	2	2	2	3	7	1	0	2	0	2	2	0	1	1	0	0
28786	1441	1	0	1	19	2.54167	2.625	3	1	0	0	0	1	0	1	0	0	0	0	0	0	0	0	1	0	1	0	1	2	2	1	1	2	1	2	3	3	4	2	1	3	0	2	1	1	2	2	1	1
28848	5768	1	0	1	20	#NULL!	3.3125	2	0	0	0	0	1	0	1	0	1	0	0	0	1	1	0	1	0	0	0	0	2	3	2	1	3	1	2	1	3	5	3	0	3	0	3	3	0	1	2	0	0
28818	1365	1	1	0	21	3.125	2.625	3	0	0	0	1	0	0	1	0	1	0	0	0	1	0	1	0	1	0	0	0	4	4	4	4	5	4	4	4	2	4	2	0	2	1	2	2	2	2	1	0	0
28394	1184	1	3	1	33	3.625	3.0625	7	0	1	0	1	1	0	0	0	0	0	0	0	0	0	0	0	1	0	1	1	6	1	5	1	3	1	1	5	3	7	1	0	3	1	3	3	0	2	2	1	0
28548	923	1	0	1	18	3.20833	1.75	2	0	0	0	0	1	0	1	1	0	0	0	0	0	0	1	0	1	1	0	0	1	1	1	1	5	2	4	6	1	6	1	3	1	1	0	0	1	2	2	2	2
28381	699	1	0	1	18	3.5	3.375	7	0	0	0	0	0	0	0	0	0	0	0	0	0	0	0	1	0	0	1	1	7	2	7	1	2	1	6	4	4	7	3	0	3	0	3	3	0	3	3	0	1
28938	859	1	1	1	20	4.20833	3.4375	#NULL!	0	0	1	0	0	1	1	0	0	0	0	0	0	1	0	0	0	0	1	1	5	6	7	4	6	5	7	7	6	5	3	0	3	0	3	3	0	2	3	0	0
28311	961	1	0	1	19	3.79167	3.0625	8	1	0	0	0	0	1	1	0	0	0	0	0	1	0	0	0	0	0	1	1	1	1	2	1	1	1	1	1	1	3	2	0	3	0	3	2	0	2	2	0	1
28609	2460	1	0	0	20	3.33333	2.5625	7	0	0	0	0	1	1	0	0	1	0	0	0	1	0	0	0	0	1	0	1	5	2	1	1	2	1	1	3	4	7	0	1	2	1	3	2	0	3	2	0	0
28482	923	1	0	0	20	2.91667	2.5625	3	0	0	0	0	1	0	1	0	1	0	0	0	0	1	0	1	0	1	0	0	1	2	3	1	7	1	7	2	5	4	2	1	2	0	2	1	0	1	1	2	0
28810	344	1	0	1	21	2.66667	2.0625	6	0	1	0	0	0	0	1	1	0	0	0	0	1	1	1	0	0	0	0	0	3	5	2	2	2	3	2	2	2	6	1	1	0	0	1	2	1	2	2	2	1
28380	811	1	0	0	19	3.5	3.1875	10	1	0	1	0	0	0	1	0	0	0	0	0	0	0	0	0	0	1	1	1	3	2	6	1	3	3	2	2	4	4	1	1	3	0	3	3	0	3	2	0	0
28651	1043	1	0	1	19	3.5	2.5625	5	0	0	0	0	0	1	1	1	0	0	1	1	0	0	0	0	0	0	0	1	6	1	1	1	2	1	4	7	6	7	1	1	3	0	3	2	0	1	2	0	1
28744	693	1	0	1	18	2.875	3	7	1	1	1	0	0	0	0	0	0	0	0	0	0	1	1	0	0	1	0	0	1	1	1	1	1	2	1	1	3	3	1	0	2	0	2	2	0	3	3	0	0
28917	981	1	0	0	19	3.58333	2.625	7	0	1	0	0	1	0	1	0	0	0	1	0	0	0	0	1	0	0	0	1	3	3	3	2	5	2	2	5	7	6	1	2	2	0	3	2	0	2	1	2	0
28464	516	1	0	1	18	2.83333	#NULL!	2	1	0	0	0	0	0	0	0	1	1	0	1	1	1	0	0	0	0	0	0	4	1	1	1	2	2	1	3	7	7	2	0	3	3	1	0	1	2	2	2	1
28437	722	1	0	1	18	4.125	3.4375	8	1	1	0	0	0	0	1	0	0	0	0	0	1	0	1	0	0	0	1	0	7	7	7	7	7	7	7	7	7	6	3	0	3	1	3	3	0	3	3	0	0
28539	645	1	0	1	18	2.54167	2.25	4	0	0	0	0	0	0	1	0	1	1	1	1	0	1	0	0	0	0	0	0	4	1	2	1	7	4	2	2	7	4	2	1	2	0	1	2	0	1	1	2	1
28470	868	1	0	1	19	3.75	2.6875	5	0	0	0	0	1	1	1	0	0	0	0	1	0	0	0	0	0	0	1	1	2	1	2	1	2	3	3	4	1	2	1	1	2	0	2	2	0	1	0	0	0
28564	1587	1	0	1	18	2.45833	2.875	7	1	1	0	0	0	0	0	1	0	0	0	0	1	1	1	0	0	0	0	0	3	2	2	2	2	1	1	5	2	5	1	0	2	0	3	1	0	2	2	0	0
28942	1780	1	0	1	18	3.625	2.75	2	1	1	0	0	0	0	1	0	0	0	0	0	1	0	0	0	0	0	1	1	6	1	1	1	2	1	2	4	2	3	2	0	3	1	3	3	1	1	1	2	1
28845	1176	1	0	1	18	2.5	#NULL!	6	0	0	0	0	0	0	1	1	1	0	1	1	1	0	0	0	0	0	0	0	2	5	3	6	2	5	4	3	4	5	3	0	3	0	3	0	0	1	2	#NULL!	2
28469	1002	1	0	1	18	2.83333	2.5625	9	1	0	0	0	1	0	1	0	0	0	0	0	1	0	0	1	0	0	1	0	#NULL!	5	2	1	4	3	1	2	2	4	1	0	0	0	3	3	1	2	1	1	1
28229	967	1	0	1	18	3.625	2.75	4	0	0	0	0	0	1	1	0	1	0	0	0	1	0	1	0	0	0	0	1	2	1	2	1	1	1	7	4	5	3	2	3	3	0	3	2	0	2	2	2	0
28726	680	1	0	1	18	3.83333	3.5	11	0	0	0	0	1	0	0	1	1	0	0	1	1	0	0	1	0	0	0	0	4	3	3	2	6	3	4	7	7	7	3	0	3	0	3	3	0	3	3	0	0
28716	1285	1	0	1	18	3.95833	3.1875	9	1	0	0	0	1	0	1	0	0	0	0	0	0	1	0	0	0	0	1	1	5	2	3	1	5	1	6	3	3	4	2	0	2	0	3	3	0	2	3	1	0
28805	1285	1	0	0	18	2.54167	2.1875	5	0	0	0	0	1	0	0	0	1	1	0	0	0	1	0	0	1	1	0	0	5	3	2	1	7	1	1	2	4	7	1	1	2	1	2	2	1	0	1	2	1
28270	999	1	0	1	18	4.08333	2.625	7	0	1	1	0	1	0	0	0	0	0	0	0	0	1	0	0	0	0	1	1	3	3	6	1	3	1	1	3	1	1	1	1	3	1	2	2	1	2	1	2	0
28354	418	1	0	1	18	2.29167	2	6	0	0	0	0	1	0	0	0	1	1	1	1	1	0	0	0	0	0	0	0	1	1	1	1	4	1	1	1	4	4	1	1	1	0	1	2	1	1	0	2	2
28750	3761	1	0	1	19	3.58333	3.25	8	1	1	0	0	0	0	1	0	0	0	0	0	0	1	0	1	0	0	1	0	7	1	4	1	2	1	4	5	4	5	3	0	3	0	3	3	0	2	2	0	0
28699	1627	1	1	0	#NULL!	2.91667	2.75	7	1	1	0	0	1	0	0	0	0	0	0	0	0	1	0	0	0	1	1	0	2	1	2	1	6	1	3	3	3	6	1	1	2	1	3	1	0	2	1	0	0
28250	1001	1	0	0	19	3.75	3.0625	7	0	1	0	0	1	0	1	0	0	0	1	0	0	0	0	1	0	1	0	0	4	1	5	1	7	1	6	5	3	6	2	0	2	0	3	2	0	2	2	0	0
28503	477	1	1	0	20	#NULL!	#NULL!	4	1	0	0	0	0	0	1	0	1	0	0	1	0	0	0	0	0	1	0	1	1	6	3	7	1	4	2	6	6	5	1	1	2	1	0	3	0	#NULL!	1	0	1
28693	1237	1	1	1	19	3.58333	3.25	3	0	0	1	0	0	1	1	0	0	0	1	0	0	1	0	0	0	0	1	0	3	1	3	1	2	3	4	3	1	7	2	0	3	0	3	3	0	3	1	0	0
28606	864	1	2	0	21	3.54167	2.9375	2	1	0	0	0	0	1	0	0	1	0	0	1	0	1	0	0	1	0	0	0	6	6	6	3	6	6	5	7	7	7	2	0	2	0	3	3	0	1	1	0	0
28950	1088	1	0	1	18	4.16667	3.25	11	0	1	0	0	0	1	1	0	0	0	0	0	0	0	1	0	0	0	1	1	1	3	6	1	1	4	5	2	1	3	3	0	3	0	3	1	0	2	3	0	0
28330	1214	1	0	1	18	3.08333	2.4375	0	0	0	1	0	0	0	1	0	0	1	1	1	0	0	1	0	0	0	0	0	2	2	6	3	1	1	2	5	6	5	1	0	2	2	2	1	2	3	3	2	2
28655	324	1	0	1	19	2.54167	#NULL!	#NULL!	1	0	0	0	1	0	0	1	0	0	0	1	0	0	0	0	0	0	1	1	2	1	1	1	3	1	2	2	2	4	2	1	1	#NULL!	1	1	1	3	0	3	0
28859	753	1	0	1	18	#NULL!	3.125	5	1	0	0	1	1	0	0	0	0	0	0	1	0	0	0	0	0	0	1	1	1	1	1	1	1	1	1	1	1	1	1	0	3	0	3	2	0	3	3	0	0
28812	942	1	0	1	19	4.04167	#NULL!	7	1	1	0	0	1	0	0	0	0	0	0	0	1	1	0	1	0	0	0	0	6	4	4	2	7	3	6	3	7	7	2	0	2	0	2	#NULL!	0	2	2	0	1
28958	813	1	0	1	19	2.625	2.9375	5	1	1	0	0	0	1	0	0	0	0	1	1	0	0	0	1	0	0	0	0	7	3	7	4	3	3	6	7	7	7	2	1	2	1	3	2	0	3	3	0	0
28770	2269	1	1	0	19	3.29167	2.5	5	0	0	0	0	1	1	1	0	0	0	1	0	0	0	0	0	0	1	1	0	1	2	1	1	5	1	1	4	1	4	1	0	2	2	2	2	0	2	2	0	0
28776	1049	1	0	0	18	3.08333	2.625	4	0	1	0	0	1	0	1	0	0	0	1	0	0	0	0	1	0	1	0	0	4	1	6	1	3	1	6	1	6	5	1	2	2	0	2	1	0	3	3	1	1
28359	1243	1	0	1	19	3.20833	3.25	12	1	1	0	0	0	0	1	0	0	0	0	0	0	0	0	1	0	0	1	1	3	1	1	1	2	1	2	3	1	3	3	1	3	0	3	3	0	3	3	0	0
28631	1346	1	0	0	18	3.45833	2.9375	7	1	1	0	0	0	0	0	1	0	0	0	0	0	0	1	0	0	0	1	1	2	1	3	3	1	4	5	7	4	5	2	0	2	0	3	2	0	2	3	3	0
28499	1264	1	0	1	19	3.29167	2.9375	5	0	1	0	0	0	0	1	0	1	0	1	0	0	0	1	0	0	0	0	1	1	2	1	1	1	4	2	3	6	3	2	1	2	0	2	2	0	2	2	0	0
28253	876	1	0	1	18	2.58333	1.75	2	0	0	1	1	0	0	1	0	0	0	1	1	0	0	0	0	0	1	0	0	2	1	3	1	1	1	1	4	1	5	1	2	1	2	1	0	0	2	0	3	1
28794	802	1	1	1	19	#NULL!	2.9375	7	0	0	0	0	0	1	1	0	0	1	0	1	0	1	1	0	0	0	0	0	1	1	2	1	2	1	2	4	1	4	2	0	3	0	3	3	0	1	1	0	1
28598	778	1	0	1	18	#NULL!	3	3	1	1	0	0	1	0	0	0	0	0	0	0	0	1	0	1	0	1	0	0	5	5	4	2	7	2	3	3	6	7	3	0	2	0	2	2	0	2	2	0	1
28681	1146	1	0	0	20	3.25	2.6875	3	0	1	0	0	1	1	0	0	0	0	0	0	0	1	0	0	0	1	1	0	2	2	2	1	2	1	1	3	6	4	1	1	2	0	2	2	0	2	1	0	0
28312	648	1	0	0	19	2.45833	2	4	0	0	0	0	1	1	0	1	0	0	1	0	0	0	0	0	0	0	1	1	4	1	3	4	1	2	6	7	3	1	0	1	2	0	1	1	2	1	2	1	1
28855	344	1	0	1	19	2.45833	1.75	7	1	0	0	0	1	0	0	0	1	0	0	1	0	1	0	1	0	0	0	0	1	1	1	1	1	1	1	1	1	1	0	1	0	1	0	1	1	1	1	1	1
28902	1014	1	0	1	19	2.58333	2.8125	8	0	0	1	0	0	0	0	1	1	0	0	0	0	0	1	1	0	0	0	1	6	1	5	1	3	2	5	6	4	4	2	1	2	0	3	2	0	2	1	1	0
28399	1253	1	0	0	18	3.04167	2.625	1	1	0	0	0	0	0	0	1	1	0	0	1	0	0	0	1	1	0	0	0	1	1	2	1	1	1	1	2	5	7	2	3	2	0	2	1	0	3	3	3	0
28952	996	1	0	0	19	3.58333	3.4375	8	1	0	0	0	0	1	1	0	0	0	0	1	1	1	0	0	0	0	0	0	7	5	3	1	4	1	1	7	4	7	2	0	3	0	3	3	0	3	3	0	0
28800	1179	1	0	1	19	3.75	3.125	7	1	0	1	0	0	0	1	0	0	0	0	0	0	1	0	0	0	0	1	1	4	4	6	1	2	1	4	6	7	6	2	0	3	1	2	3	0	2	2	0	0
28751	1004	1	1	1	20	3.375	2.625	7	0	0	0	0	0	1	1	1	0	0	1	1	0	0	0	0	0	0	1	0	2	1	3	1	2	1	4	3	4	5	2	0	2	1	2	1	0	2	2	1	0
28792	695	1	0	1	19	3.08333	3.125	3	0	0	0	1	0	0	0	0	1	1	0	0	0	1	0	0	0	0	1	1	1	1	1	1	1	1	5	2	4	5	2	0	2	0	3	3	0	3	2	0	0
28886	1350	1	0	1	18	3.66667	3	8	1	0	0	0	1	0	0	0	1	0	0	0	0	0	0	1	1	1	0	0	4	3	5	1	6	2	2	1	7	3	2	0	3	0	3	3	0	2	2	1	2
28307	748	1	0	1	19	4	3.25	7	0	0	0	0	1	0	1	0	1	0	0	1	0	0	0	1	0	0	0	1	4	2	5	1	5	1	3	4	5	5	3	0	3	0	3	2	0	2	2	0	0
28784	828	1	0	0	19	3.5	3.0625	3	0	0	0	0	1	1	1	0	0	0	1	0	0	0	0	0	0	0	1	1	2	2	2	1	2	3	2	2	3	2	2	0	3	0	3	3	0	2	2	1	1
28821	1149	1	0	1	19	#NULL!	3.0625	6	0	0	0	0	0	1	1	0	0	1	0	0	1	1	0	0	0	0	1	0	3	1	1	1	2	1	4	4	3	5	2	0	3	0	3	2	0	2	1	0	0
28692	762	1	1	0	19	2.5	2.875	9	0	0	1	0	1	0	0	0	1	0	0	1	0	1	0	0	1	0	0	0	2	2	2	1	4	1	1	1	6	3	2	0	3	0	3	1	0	0	0	0	0
28314	2004	1	#NULL!	#NULL!	#NULL!	#NULL!	3.25	#NULL!	0	0	1	0	0	0	1	0	1	0	0	0	1	0	0	0	1	0	1	0	6	4	3	1	1	4	3	7	4	7	3	0	3	0	3	3	0	2	3	0	0
28544	983	1	0	1	19	2.79167	3.3125	3	1	1	0	0	0	1	0	0	0	0	0	0	0	0	0	0	0	1	1	1	4	3	3	1	5	1	7	6	1	5	1	0	3	0	3	3	0	2	3	0	0
28796	1271	1	0	1	19	3.29167	2.5	3	0	0	0	1	0	1	1	0	0	0	0	1	0	0	1	0	0	0	0	1	2	2	4	1	3	2	3	2	5	3	1	0	2	0	1	2	1	2	2	0	1
28959	6688	1	2	1	22	#NULL!	2.5625	5	1	1	0	0	0	0	0	0	0	1	1	1	0	0	0	0	0	0	0	1	2	1	1	2	2	2	1	5	3	2	1	0	2	1	2	2	2	2	1	0	0
28609	1237	1	0	0	20	3.5	#NULL!	8	1	0	0	0	1	1	0	0	0	0	0	0	0	0	1	1	0	0	1	0	7	1	1	1	7	1	1	1	6	7	1	0	2	1	2	1	2	3	2	0	0
28358	1137	1	0	1	19	#NULL!	2.25	7	0	1	1	0	0	0	1	0	0	0	0	0	0	1	1	0	0	1	0	0	2	1	7	1	1	2	1	1	2	3	1	1	2	1	2	2	0	1	1	1	1
28625	1534	1	0	0	19	2.5	2.9375	4	1	1	0	0	1	0	0	0	0	0	0	0	0	1	0	0	0	1	1	0	2	1	2	1	2	1	1	7	7	6	2	1	2	1	3	1	0	3	3	1	0
28389	3359	1	1	0	20	3.54167	2.75	5	1	0	1	0	0	0	1	0	0	0	0	1	0	1	0	0	0	1	0	0	3	2	4	1	2	2	2	1	5	3	2	1	3	0	2	3	0	1	2	0	0
28793	2707	1	2	0	20	3.08333	3.3125	8	1	0	1	0	0	0	1	0	0	0	0	1	0	0	0	0	0	1	0	1	2	2	3	1	3	1	2	2	3	3	3	0	3	0	3	3	0	2	2	0	0
29285	382	1	1	1	19	2.5	2.375	5	1	0	0	0	0	0	0	0	1	1	1	0	1	0	0	0	0	0	1	0	3	4	5	3	4	4	5	4	3	4	1	1	1	1	1	1	1	1	2	0	1
29532	3957	1	0	1	18	2.95833	3.1875	8	0	1	1	0	0	0	0	0	1	0	1	0	0	1	0	0	0	1	0	0	4	1	2	1	5	1	1	2	4	4	2	0	3	0	3	2	0	2	2	1	0
29446	780	1	0	1	18	2.83333	2.75	3	1	0	0	1	0	0	1	0	0	0	0	0	0	0	0	1	0	0	1	1	5	2	4	2	3	2	6	5	1	6	3	0	2	1	3	2	0	0	0	0	0
29534	958	1	0	1	18	3.58333	2.8125	7	0	1	0	0	1	0	1	0	0	0	0	0	1	0	0	0	0	1	0	1	5	5	3	4	3	4	5	5	5	6	2	1	2	0	3	2	0	1	1	0	0
29857	779	1	0	1	18	2.95833	3.125	6	1	0	0	0	0	1	1	0	0	0	0	0	0	1	0	0	0	0	1	1	5	3	3	1	2	3	5	5	2	5	2	0	2	0	3	2	0	3	2	0	0
29284	354	1	1	0	19	2.45833	2	#NULL!	0	0	1	0	1	0	1	0	0	0	1	0	0	1	0	0	0	1	0	0	4	4	4	4	4	4	4	4	4	4	0	1	0	1	0	1	0	1	1	0	0
29942	708	1	0	1	18	3.29167	2.6875	5	0	0	0	0	0	0	1	0	1	1	0	0	0	0	0	0	1	0	1	1	2	2	3	1	3	1	4	2	7	5	3	1	2	0	2	0	0	1	1	0	0
29564	563	1	1	0	19	2.95833	2.6875	6	0	0	0	0	1	0	1	0	1	0	1	0	0	0	0	1	0	0	0	1	2	1	2	1	2	2	1	2	3	4	1	0	1	0	2	1	0	2	2	0	0
29324	818	1	0	0	18	3.29167	2.9375	3	0	0	1	0	1	0	0	0	1	0	1	0	0	1	0	0	0	1	0	0	2	3	2	1	2	2	1	3	6	7	3	1	2	0	3	3	1	2	2	1	1
29712	801	1	0	1	18	3.16667	2.625	0	0	0	0	1	0	0	1	0	1	0	0	0	0	1	0	0	1	0	1	0	2	2	1	3	1	2	4	3	3	6	1	0	2	0	3	2	1	2	1	1	2
29121	3543	1	0	1	18	4.16667	2.9375	7	0	1	1	0	0	0	0	0	1	0	1	0	0	0	1	0	0	0	0	1	5	7	7	2	1	3	5	6	6	5	2	0	2	1	2	2	0	2	2	0	0
29588	821	1	0	1	18	#NULL!	3.125	2	1	0	0	0	1	1	0	0	0	0	0	1	0	1	1	0	0	0	0	0	2	1	2	1	3	1	2	5	3	4	2	0	3	0	3	2	1	2	2	1	0
30028	793	1	0	1	19	#NULL!	2.75	11	1	0	0	0	1	0	1	0	0	0	0	1	1	1	0	0	0	0	0	0	2	1	1	1	2	1	2	4	#NULL!	1	1	1	2	1	3	2	0	1	1	1	0
30075	1886	1	0	0	18	2.91667	2.4375	4	1	0	0	0	1	0	0	0	1	0	0	1	1	1	0	0	0	0	0	0	3	2	4	1	5	2	1	3	7	4	2	1	2	0	2	2	0	2	2	3	1
29155	735	1	0	1	18	3.58333	3.3125	7	0	0	1	0	1	0	0	0	1	0	0	0	0	1	0	1	1	0	0	0	4	4	4	2	4	4	3	4	7	4	1	0	3	0	3	3	0	3	3	0	0
29797	1560	1	0	0	18	3.625	2.4375	3	0	0	1	0	1	0	0	0	1	0	1	0	0	0	0	0	0	1	0	1	2	2	5	1	3	3	2	3	5	6	1	1	1	0	2	1	0	2	2	1	1
29881	1069	1	0	0	18	2.5	2.375	7	0	1	0	0	1	0	0	0	1	0	0	0	1	0	1	0	0	0	1	0	5	5	6	6	5	7	5	5	6	2	1	0	2	0	2	1	2	1	2	2	1
29686	1606	1	0	0	18	3.04167	3	11	1	0	0	0	0	0	0	0	1	1	0	0	0	1	0	0	1	1	0	0	5	1	2	1	3	7	1	1	3	3	2	1	2	0	3	1	0	2	3	0	0
29619	929	1	0	0	18	2.58333	2.0625	4	0	0	0	0	0	0	0	1	1	1	0	0	0	0	0	0	0	1	1	1	4	4	3	4	2	4	3	4	7	6	3	2	2	3	3	2	3	3	2	2	2
29858	708	1	0	1	18	3.5	2.75	5	1	1	1	0	0	0	0	0	0	0	0	0	0	1	1	0	1	0	0	0	3	4	3	1	5	3	1	4	3	6	2	0	2	0	2	2	0	2	2	1	1
29945	870	1	0	1	19	2.95833	3.4375	6	1	1	0	0	0	1	0	0	0	0	0	0	1	0	0	0	0	1	0	1	3	4	3	1	4	3	1	2	3	4	2	0	3	0	3	3	0	3	3	0	0
29536	1229	1	0	1	18	3.5	2.9375	6	0	0	0	0	1	0	1	0	1	0	1	0	1	1	0	0	0	0	0	0	5	4	3	4	6	5	5	6	6	6	2	0	2	0	3	1	0	2	3	0	0
29863	429	1	0	1	19	2.5	2	1	1	0	0	0	1	0	1	0	0	0	0	0	0	0	0	1	0	0	1	1	3	1	1	1	1	1	1	3	1	1	0	0	0	0	0	0	0	0	0	0	0
29503	495	1	3	0	21	2.66667	2.0625	#NULL!	0	0	1	0	1	0	0	0	1	0	1	1	0	1	0	0	0	0	0	0	5	5	5	5	5	5	3	5	4	5	2	2	2	1	1	2	1	1	2	2	2
29088	788	1	0	0	18	2.66667	2.5625	2	0	1	1	0	0	0	0	0	0	1	0	0	0	1	0	1	0	1	0	0	3	6	6	4	5	4	4	1	7	5	1	1	2	1	2	2	0	2	1	1	1
29867	678	1	2	1	21	3.33333	3	5	1	0	1	0	1	0	0	0	0	0	0	0	0	0	0	1	1	0	1	0	1	1	1	1	2	1	1	1	5	4	1	0	3	0	3	3	1	3	3	3	1
29269	824	1	3	1	21	3.70833	3.3125	8	0	1	0	1	0	0	1	0	0	0	1	0	0	0	0	0	0	0	1	1	2	1	3	1	6	1	5	5	1	4	2	1	3	0	3	3	1	3	3	0	0
29803	763	1	0	0	18	#NULL!	2.9375	4	1	0	0	0	1	0	0	0	1	0	0	0	0	1	0	0	1	1	0	0	3	1	2	1	2	3	1	2	5	5	2	1	2	0	3	2	0	3	3	1	0
29396	808	1	0	1	18	3.45833	3.0625	8	1	1	0	0	0	0	0	0	0	1	0	0	0	1	1	0	0	0	1	0	6	1	3	1	2	3	4	5	5	6	2	0	3	0	3	2	0	1	1	0	0
29718	2213	1	3	0	21	3.66667	3.0625	7	0	0	0	0	1	0	0	0	1	1	1	0	0	0	0	1	1	0	0	0	5	4	4	1	5	3	4	6	5	7	2	0	2	0	3	3	0	1	1	0	0
29293	1709	1	0	1	18	3.125	2.75	7	1	1	0	0	0	0	1	0	0	0	0	0	0	1	0	1	0	0	1	0	5	3	2	2	3	1	1	5	2	3	1	0	2	0	3	2	0	1	1	0	0
29187	776	1	0	1	18	3.79167	3.125	4	1	1	1	0	0	0	0	0	0	0	0	0	0	1	0	0	0	0	1	1	5	2	1	1	4	2	3	3	2	2	3	2	3	0	3	3	0	2	1	0	0
29334	765	1	0	0	18	2.5	#NULL!	4	0	1	1	0	0	0	0	0	1	0	0	0	0	0	1	0	0	1	0	1	2	1	3	1	2	1	2	2	6	3	2	1	3	3	3	3	1	2	#NULL!	2	1
29638	807	1	0	1	18	2.83333	3.25	6	0	0	1	0	0	0	0	1	0	1	0	0	1	0	0	0	0	1	0	1	2	1	3	1	7	1	2	3	2	6	3	0	3	0	3	3	2	3	2	0	1
29279	1066	1	0	1	18	3.16667	#NULL!	2	0	0	0	0	0	1	1	1	0	0	0	1	0	0	0	0	0	0	1	1	3	1	2	1	1	2	5	2	4	5	1	2	2	2	3	3	0	2	2	0	0
29533	336	1	0	0	18	3.33333	2	9	1	0	0	0	0	1	1	0	0	0	0	0	0	0	1	0	0	1	1	0	2	2	1	1	1	1	1	3	4	5	1	1	1	1	1	1	1	1	1	1	1
29677	551	1	0	1	18	2.625	2.1875	3	0	0	0	0	1	0	0	1	0	1	0	0	0	0	1	0	1	0	0	1	1	1	2	1	1	1	7	2	2	3	1	1	2	0	1	1	1	1	1	1	2
29623	2118	1	0	0	18	2.875	2.6875	4	1	1	0	0	0	1	0	0	0	0	0	0	0	1	0	0	0	0	1	1	5	6	5	1	5	5	1	6	1	5	1	1	2	2	3	3	0	2	0	0	0
29149	1038	1	0	1	18	2.70833	2.5625	7	1	0	0	0	0	0	0	0	1	1	1	0	0	0	0	0	0	0	1	1	3	1	2	1	1	1	1	2	7	7	2	2	2	2	2	2	2	2	2	2	0
29785	1150	1	0	1	18	#NULL!	#NULL!	5	1	0	0	0	0	0	0	0	1	1	0	1	0	1	0	1	0	0	0	0	4	1	2	1	2	1	1	2	7	4	2	1	2	0	0	2	1	2	2	1	#NULL!
30066	694	1	0	0	18	3.58333	3.25	10	0	1	0	1	0	0	0	0	1	0	0	0	1	0	1	0	0	0	0	1	7	7	7	7	7	7	7	7	7	7	1	0	3	0	3	2	0	3	2	0	0
29980	928	1	0	0	18	2.375	2.125	4	0	0	1	0	1	0	0	0	1	0	1	0	0	0	0	1	0	1	0	0	3	2	2	1	2	1	1	1	5	4	1	1	2	0	3	1	1	2	1	1	3
30033	1070	1	1	1	19	3.875	3	2	0	0	0	0	0	0	1	1	0	1	0	0	1	1	1	0	0	0	0	0	4	1	2	1	1	1	4	5	3	7	2	0	3	0	3	1	0	2	2	3	0
29410	1195	1	0	0	19	2.58333	3.0625	2	0	0	1	0	0	0	1	0	1	0	1	1	0	1	0	0	0	0	0	0	1	1	3	1	1	1	1	2	3	3	3	1	3	0	3	2	0	2	1	1	0
29597	678	1	3	0	21	2.45833	0.5	2	0	0	0	1	1	0	0	1	0	0	1	0	0	0	0	1	0	0	1	0	1	1	2	1	2	1	1	7	1	1	0	3	0	3	0	0	3	0	0	3	3
29682	5757	1	0	1	18	3.875	3.1875	4	0	0	0	0	0	0	0	1	1	1	0	1	0	0	1	1	0	0	0	0	2	1	2	1	1	1	2	2	5	4	3	0	3	0	3	2	0	2	2	0	0
29246	596	1	1	1	18	2.5	2	5	0	1	0	0	0	0	1	0	0	1	1	0	0	0	1	0	0	0	1	0	5	5	5	5	5	5	5	5	5	5	1	1	1	1	1	1	1	1	1	1	1
29543	794	1	1	1	20	2.91667	2.3125	4	0	0	0	0	1	0	0	0	1	1	0	0	0	0	0	0	1	0	1	1	2	1	1	3	2	1	1	2	4	2	3	1	3	1	3	0	1	1	2	0	1
29263	2132	1	0	1	20	#NULL!	2.8125	6	1	1	0	0	0	1	0	0	0	0	0	0	1	0	1	0	0	0	1	0	2	1	2	1	1	1	1	3	2	5	2	1	2	0	2	1	0	3	1	0	0
29308	853	1	0	1	18	#NULL!	2.9375	4	1	0	0	0	0	0	1	1	0	0	0	0	1	1	0	1	0	0	0	0	3	1	1	1	2	2	3	3	6	4	3	2	2	0	2	2	0	2	2	0	0
29318	382	1	0	0	18	2.5	1.75	4	1	0	0	0	0	1	0	0	1	0	1	0	0	0	0	1	0	0	1	0	2	1	2	1	2	1	1	1	1	5	1	1	1	2	2	1	2	1	1	2	1
29330	733	1	0	1	18	3.20833	3.1875	6	0	0	0	0	0	1	1	0	1	0	0	1	0	1	0	0	0	0	0	1	5	2	3	2	2	2	6	5	6	5	2	0	3	0	3	2	0	2	2	0	0
29439	1013	1	0	0	19	2.75	2.5625	1	0	0	0	0	1	0	0	0	1	1	0	0	0	0	1	0	0	0	1	1	5	1	1	1	2	1	3	4	5	6	1	1	2	1	2	1	1	2	1	0	0
29266	1440	1	0	0	18	2.75	2.375	4	0	0	1	0	0	1	0	0	1	0	1	0	0	1	0	0	1	0	0	0	2	3	3	2	3	3	1	5	6	4	2	1	1	0	2	0	0	2	1	0	1
29702	1145	1	1	1	19	2.75	3.125	2	0	0	0	1	0	0	1	1	0	0	1	0	0	0	0	1	0	0	1	0	3	3	3	2	2	2	5	6	4	3	2	0	2	3	3	3	0	3	3	1	0
30018	796	1	1	1	20	2.41667	2.375	5	0	0	0	0	0	0	1	1	0	1	0	1	0	0	0	0	1	1	0	0	2	2	2	2	1	5	5	3	1	5	2	2	3	1	3	3	2	1	2	0	2
29152	615	1	1	1	19	3.625	2.875	5	1	0	0	0	0	1	1	0	0	0	0	1	0	0	0	0	0	0	1	1	2	1	1	1	4	1	5	4	2	2	2	1	3	0	3	2	0	2	2	1	0
29178	363	1	0	1	18	2.45833	2	5	0	1	0	0	0	1	0	1	0	0	1	0	0	1	0	0	0	0	1	0	3	5	4	5	6	4	2	5	5	3	3	3	3	3	3	3	3	3	3	3	3
29473	887	1	0	1	18	3.20833	3.0625	3	1	0	0	0	0	1	1	0	0	0	0	0	0	1	0	0	0	1	0	1	2	1	1	1	3	2	2	2	3	6	2	0	3	0	3	2	0	2	3	2	0
29486	1515	1	0	1	18	3.29167	2.8125	5	1	0	0	1	0	0	1	0	0	0	0	1	1	0	0	0	0	0	1	0	2	2	2	2	1	1	2	5	1	5	1	0	2	0	3	2	0	1	1	0	1
29361	684	1	0	1	19	#NULL!	3.3125	2	1	1	0	0	0	0	0	1	0	0	0	0	0	1	1	0	1	0	0	0	7	2	4	1	2	2	7	2	6	3	2	0	3	1	3	3	0	3	3	0	0
29253	574	1	1	1	20	2.91667	2.4375	9	0	1	1	0	0	1	0	0	0	0	0	1	1	0	0	1	0	0	0	0	1	1	1	1	1	1	1	3	3	3	2	1	2	0	2	1	0	2	2	1	1
29232	2433	1	0	1	18	2.83333	2.9375	2	1	0	1	0	0	0	0	0	1	0	0	0	1	0	0	1	0	0	0	1	2	2	4	1	1	1	3	1	6	5	2	0	3	0	3	2	1	2	3	0	1
29291	1261	1	1	1	19	4.08333	2.875	11	1	0	1	0	0	0	1	0	0	0	0	1	0	0	0	0	0	0	1	1	4	1	5	1	1	1	2	3	3	2	2	1	3	0	3	1	0	1	1	1	0
29887	699	1	0	0	19	#NULL!	2.0625	8	0	0	0	0	1	0	0	0	1	1	0	1	0	1	0	1	0	0	0	0	3	3	3	1	3	4	2	3	6	4	0	1	2	1	2	0	1	1	2	2	1
29767	947	1	0	1	18	3.25	2.875	6	1	0	0	0	1	0	0	0	1	0	0	0	0	1	0	1	0	1	0	0	1	1	1	1	2	1	2	1	7	3	2	2	2	0	2	2	0	2	2	0	0
29539	750	1	0	1	18	3.75	2.9375	11	0	0	0	0	1	1	0	0	1	0	0	1	0	1	0	0	0	0	0	1	4	4	3	1	2	5	3	4	6	4	2	1	3	0	3	1	0	2	2	0	0
29869	584	1	1	1	19	2.66667	1.6875	8	1	0	1	0	0	0	0	0	0	1	0	0	0	1	1	1	0	0	0	0	7	5	5	3	3	7	3	5	7	4	0	0	0	1	0	1	1	0	0	1	1
29064	1096	1	0	0	18	2.91667	2.75	11	0	1	1	0	0	0	0	0	1	0	1	0	0	1	0	1	0	0	0	0	1	1	1	1	1	1	1	4	5	2	1	1	3	0	2	2	0	3	3	1	0
29302	892	1	3	1	21	4.25	3.125	3	0	0	1	1	0	0	1	0	0	0	0	1	0	0	0	0	0	0	1	1	2	2	7	2	5	1	7	4	1	3	2	0	3	0	3	3	0	2	2	0	0
30010	1046	1	0	0	18	3.625	3.4375	1	0	0	0	0	0	0	0	1	1	1	0	1	0	0	0	1	1	0	0	0	7	3	3	7	4	5	7	7	6	7	3	0	2	0	3	3	0	3	3	0	0
29286	725	1	1	1	19	#NULL!	3	0	0	0	0	0	1	0	0	0	1	1	0	0	0	1	0	1	0	1	0	0	7	1	1	1	7	1	2	1	4	7	3	0	3	0	3	2	0	2	3	3	0
30081	1414	1	0	1	18	3.66667	2.875	3	1	0	1	0	1	0	0	0	0	0	0	0	0	0	0	0	1	0	1	1	2	1	2	1	1	2	1	2	3	2	2	0	2	0	3	2	0	2	2	0	0
29640	901	1	1	1	19	3.20833	3.0625	4	0	0	0	0	1	0	1	0	1	0	0	1	0	0	0	1	0	0	0	1	2	1	2	1	6	1	1	2	6	6	3	0	2	0	3	3	1	2	2	1	1
29776	785	1	0	1	18	#NULL!	3.1875	3	0	0	1	0	0	1	1	0	0	0	0	0	0	0	1	0	0	1	1	0	3	5	7	1	3	2	7	4	2	2	1	0	3	0	2	2	0	3	3	0	0
29092	498	1	1	1	18	#NULL!	3.25	2	0	0	0	0	0	1	1	1	0	0	0	1	0	1	0	0	0	0	1	0	2	1	1	1	1	1	2	1	2	2	3	0	3	0	3	3	2	3	3	0	1
30111	3281	1	0	0	18	2.66667	2.5625	5	0	1	1	0	1	0	0	0	0	0	0	0	0	1	0	0	0	0	1	1	2	1	2	1	2	1	2	2	2	4	0	1	2	2	2	2	0	2	1	0	0
30112	1496	1	0	0	18	2.91667	3.25	13	1	1	0	0	1	0	0	0	0	0	0	0	0	1	0	1	1	0	0	0	6	3	4	2	6	2	2	2	3	5	2	0	3	0	3	3	0	2	3	0	0
29620	793	1	0	0	19	2.83333	3.25	5	0	0	0	0	0	0	1	0	1	1	0	0	1	1	0	1	0	0	0	0	5	4	1	1	3	1	4	6	7	6	3	0	3	0	3	3	0	2	3	3	0
29120	5245	1	1	0	18	2.54167	2.1875	5	0	0	0	0	1	0	0	0	1	1	0	1	0	1	0	0	1	0	0	0	3	1	5	1	5	2	2	6	7	7	1	2	1	0	2	0	1	2	1	0	2
29645	1607	1	0	0	18	2.79167	2.5625	4	1	1	0	0	0	0	0	0	0	1	0	0	1	0	0	0	0	1	1	0	5	3	3	1	2	1	1	1	3	6	0	1	2	0	3	1	0	1	1	0	1
29161	902	1	0	0	18	3.45833	3.1875	11	0	1	1	0	0	1	0	0	0	0	0	0	0	0	1	0	0	0	1	1	1	4	3	1	1	3	2	4	1	5	2	0	3	0	3	2	0	2	1	0	0
29801	810	1	0	1	18	3.58333	2.8125	3	0	0	0	0	1	0	0	0	1	1	0	1	0	1	0	1	0	0	0	0	3	1	2	1	2	1	5	3	3	4	2	1	2	0	2	2	0	2	2	1	0
29601	741	1	1	1	20	3.91667	2.8125	1	0	0	1	1	1	0	0	0	0	0	1	0	0	0	0	0	0	1	1	0	1	2	4	3	3	1	2	3	1	2	1	1	3	0	3	2	0	2	2	0	1
29805	815	1	0	1	18	3	2.5	4	0	0	1	0	0	0	1	1	0	0	1	0	0	0	1	0	0	0	0	1	2	1	1	1	1	1	1	5	1	2	1	1	1	1	2	2	0	2	1	1	0
30072	622	1	#NULL!	#NULL!	#NULL!	#NULL!	#NULL!	#NULL!	0	0	1	0	0	0	1	0	1	0	1	1	0	0	0	0	0	1	0	0	2	1	1	1	1	1	2	2	1	3	#NULL!	#NULL!	#NULL!	#NULL!	#NULL!	#NULL!	#NULL!	#NULL!	#NULL!	#NULL!	#NULL!
29809	627	1	3	0	22	3.58333	2.8125	5	1	0	0	0	0	1	0	0	1	0	0	1	0	1	0	0	0	0	0	1	5	1	2	1	1	3	1	3	6	2	3	1	3	0	3	3	2	3	1	1	2
29281	874	1	1	1	19	3.375	2.875	5	0	0	0	0	1	0	0	1	1	0	0	0	1	0	0	1	0	0	0	1	3	2	1	1	2	1	3	2	6	3	3	1	2	0	2	2	0	3	3	3	0
29305	1012	1	0	1	18	4.125	3.1875	9	0	0	0	1	0	0	1	1	0	0	1	0	0	0	1	0	0	0	1	0	1	1	1	2	1	1	4	1	1	1	2	1	3	0	3	3	0	3	2	0	0
29209	302	1	1	0	19	2.875	1.6875	7	1	1	1	0	0	0	0	0	0	0	0	1	1	1	0	0	0	0	0	0	4	4	6	5	5	5	4	4	4	3	1	1	2	2	2	2	3	2	2	3	3
29627	1122	1	0	1	19	3.33333	3.0625	2	1	1	1	0	0	0	0	0	0	0	0	0	0	1	1	0	0	0	1	0	2	1	1	1	1	1	2	3	4	4	2	0	2	0	3	2	0	2	2	0	0
29554	1200	1	0	1	18	4.08333	2.8125	6	0	0	0	0	0	0	1	0	1	1	0	1	1	1	0	0	0	0	0	0	1	1	3	1	1	1	2	2	4	4	1	2	3	0	3	2	0	1	2	0	0
29970	918	1	0	1	18	3.58333	2.9375	5	1	0	0	0	1	1	0	0	0	0	0	0	0	0	0	0	0	1	1	1	3	2	1	1	2	3	2	3	1	4	2	1	3	1	3	2	0	2	1	0	0
29231	623	1	0	1	18	3.54167	3	8	0	0	1	0	0	0	1	1	0	0	1	1	0	1	0	0	0	0	0	0	3	1	2	1	6	1	7	7	2	6	2	1	2	0	3	3	0	3	3	0	1
30121	1036	1	0	0	18	3.70833	2.125	2	1	0	0	0	1	0	1	0	0	0	0	1	0	1	0	0	0	0	0	1	3	1	3	1	5	1	3	5	7	7	2	3	0	2	2	1	1	3	2	0	0
29526	1153	1	0	1	19	3.41667	2.75	6	1	0	0	0	1	1	0	0	0	0	0	1	0	0	0	0	0	0	1	1	6	4	4	2	5	1	5	6	5	6	2	1	2	0	2	2	1	2	2	1	0
29613	654	1	0	1	18	3.66667	3.125	6	0	1	0	0	0	0	1	1	0	0	0	0	0	1	1	0	0	0	0	1	2	1	3	1	1	1	2	3	5	2	2	0	3	0	3	3	0	3	3	2	0
29904	531	1	0	0	18	2.375	2	4	1	0	0	0	0	0	0	0	1	1	0	0	0	0	1	1	1	0	0	0	4	2	3	1	2	1	2	3	4	5	2	2	2	1	1	3	1	0	2	2	3
30012	1068	1	0	1	18	3.25	3.1875	0	1	1	0	0	0	0	0	0	0	1	0	0	0	1	0	0	0	1	1	0	6	2	3	2	2	1	2	3	2	6	2	0	3	0	3	2	0	2	2	1	0
29170	1180	1	0	1	18	3.29167	2.9375	5	1	1	0	0	0	0	1	0	0	0	0	0	0	1	0	1	0	0	1	0	4	4	2	1	2	2	5	6	4	5	2	1	2	0	3	2	0	2	1	1	0
29196	1528	1	0	1	18	3.08333	2.8125	3	1	1	0	0	0	0	1	0	0	0	0	0	1	1	0	0	0	0	0	1	2	4	3	1	2	1	3	3	4	5	2	1	3	0	2	2	0	2	1	1	0
29547	897	1	1	0	19	3.45833	3	6	0	1	0	0	0	0	0	1	1	0	0	0	1	1	0	0	0	0	0	1	3	2	3	1	3	1	2	5	5	6	3	1	3	0	3	2	0	1	1	0	0
29662	669	1	0	0	18	2.45833	1.625	5	0	0	0	0	1	1	0	0	1	0	1	0	0	1	0	0	0	1	0	0	6	5	5	1	7	4	5	1	7	7	2	1	2	2	2	0	2	1	1	1	3
30120	1142	1	1	0	20	2	2.9375	7	0	0	0	0	1	1	0	0	1	0	1	1	1	0	0	0	0	0	0	0	3	1	2	1	2	1	1	7	3	5	2	0	2	0	3	1	0	2	2	0	0
29367	1487	1	0	1	19	3.08333	3.0625	5	1	1	0	0	0	0	1	0	0	0	0	0	1	0	0	1	0	1	0	0	4	1	2	2	2	2	3	3	4	6	2	0	3	0	3	2	0	2	3	1	0
29667	2785	1	1	0	19	3.45833	2.625	8	1	0	0	1	0	0	0	0	1	0	0	1	0	0	0	1	1	0	0	0	3	2	2	2	4	2	2	4	3	4	1	0	2	0	2	1	1	2	1	0	1
29371	1145	1	1	0	20	2.91667	2.75	3	0	1	0	0	1	1	0	0	0	0	0	0	1	0	0	0	0	0	1	1	2	3	2	1	2	2	1	4	2	3	2	1	1	0	3	2	1	2	1	0	0
29091	519	1	1	1	20	2.5	2	8	0	0	1	0	0	1	0	0	1	0	1	0	0	0	0	0	1	1	0	0	1	1	1	1	1	2	2	3	5	3	3	3	3	3	3	3	3	3	3	3	3
30051	1812	1	0	1	19	2.41667	2.375	4	0	1	0	1	0	1	0	0	0	0	0	0	0	0	0	0	1	0	1	1	2	2	4	1	3	2	3	3	5	5	1	1	2	1	2	2	0	0	1	0	0
[truncated: 74 more columns]

## Sheet: Codebook
Variable Name	Variable Description	Coded Values
ID
Duration
Duration_Include	Duration_Seconds > 240 & Duration_Seconds < 6900 (FILTER)	0 = Not Included	1 = Included
CollegeLevel		0 = Freshman	1 = Sophomore	2 = Junior	3 = Senior
Woman	Gender	0 = Man	1 = Woman
Age	Age in Years
ATDP_AVERAGE	Attitudes Toward People with Disabilty: ATDP Average
TEQ_AVERAGE	Trait Emapthy: Toronto Empathy Questionnaire Average
MCSDS_SUM	Marlowe-Crown Social Desirabiliy Scale: Short Version - Form C Sum
WW1_PWD	Selected with Which to Work: People with Disability	0 = Not Selected	1 = Selected
WW2_Homeless	Selected with Which to Work: People who are Homeless	0 = Not Selected	1 = Selected
WW3_LowIncome	Selected with Which to Work: People who Live in Low-Income Housing	0 = Not Selected	1 = Selected
WW4_HIV	Selected with Which to Work: People Living with HIV	0 = Not Selected	1 = Selected
WW5_Veterans	Selected with Which to Work: People who are Military Veterans	0 = Not Selected	1 = Selected
WW6_Refugees	Selected with Which to Work: People who are Refugees	0 = Not Selected	1 = Selected
WW7_WSA	Selected with Which to Work: Women who have been Sexually Assaulted	0 = Not Selected	1 = Selected
WW8_GL	Selected with Which to Work: People who are Gay or Lesbian	0 = Not Selected	1 = Selected
WW9_Business	Selected with Which to Work: People who want to Start a Business	0 = Not Selected	1 = Selected
WW10_OlderAdults	Selected with Which to Work: People who are Older Adults	0 = Not Selected	1 = Selected
NWW1_PWD	Selected with Which to Not Work: People with Disability	0 = Not Selected	1 = Selected
NWW2_Homeless	Selected with Which to Not Work: People who are Homeless	0 = Not Selected	1 = Selected
NWW3_LowIncome	Selected with Which to Not Work: People who Live in Low-Income Housing	0 = Not Selected	1 = Selected
NWW4_HIV	Selected with Which to Not Work: People Living with HIV	0 = Not Selected	1 = Selected
NWW5_Veterans	Selected with Which to Not Work: People who are Military Veterans	0 = Not Selected	1 = Selected
NWW6_Refugees	Selected with Which to Not Work: People who are Refugees	0 = Not Selected	1 = Selected
NWW7_WSA	Selected with Which to Not Work: Women who have been Sexually Assaulted	0 = Not Selected	1 = Selected
NWW8_GL	Selected with Which to Not Work: People who are Gay or Lesbian	0 = Not Selected	1 = Selected
NWW9_Business	Selected with Which to Not Work: People who want to Start a Business	0 = Not Selected	1 = Selected
NWW10_OlderAdults	Selected with Which to Not Work: People who are Older Adults	0 = Not Selected	1 = Selected
SOO_PWD	Self-Other Overlap with People with Disability
SOO_Homeless	Self-Other Overlap with People who are Homeless
SOO_LowIncome	Self-Other Overlap with People who Live in Low-Income Housing
SOO_HIV	Self-Other Overlap with People Living with HIV
SOO_Veterans	Self-Other Overlap with People who are Military Veterans
SOO_Refugees	Self-Other Overlap with People who are Refugees
SOO_WSA	Self-Other Overlap with Women who have been Sexually Assaulted
SOO_GL	Self-Other Overlap with People who are Gay or Lesbian
SOO_Business	Self-Other Overlap with People who want to Start a Business
SOO_OlderAdults	Self-Other Overlap with People who are Older Adults
TEQ_1
TEQ_2R	Needs to be Reverse Coded
TEQ_3
TEQ_4R	Needs to be Reverse Coded
TEQ_5
TEQ_6
TEQ_7R	Needs to be Reverse Coded
TEQ_8
TEQ_9
TEQ_10R	Needs to be Reverse Coded
TEQ_11R	Needs to be Reverse Coded
TEQ_12R	Needs to be Reverse Coded
TEQ_13
TEQ_14R	Needs to be Reverse Coded
TEQ_15R	Needs to be Reverse Coded
TEQ_16
TEQ_2_REV	Reverse Coded
TEQ_4_REV	Reverse Coded
TEQ_7_REV	Reverse Coded
TEQ_10_REV	Reverse Coded
TEQ_11_REV	Reverse Coded
TEQ_12_REV	Reverse Coded
TEQ_14_REV	Reverse Coded
TEQ_15_REV	Reverse Coded
ATDP_1R	Needs to be Reverse Coded
ATDP_2
ATDP_3R	Needs to be Reverse Coded
ATDP_4R	Needs to be Reverse Coded
ATDP_5
ATDP_6
ATDP_7R	Needs to be Reverse Coded
ATDP_8R	Needs to be Reverse Coded
ATDP_9R	Needs to be Reverse Coded
ATDP_10R	Needs to be Reverse Coded
ATDP_11
ATDP_12
ATDP_13
ATDP_14R	Needs to be Reverse Coded
ATDP_15
ATDP_16
ATDP_17R	Needs to be Reverse Coded
ATDP_18R	Needs to be Reverse Coded
ATDP_19R	Needs to be Reverse Coded
ATDP_20
ATDP_21
ATDP_22R	Needs to be Reverse Coded
ATDP_23
ATDP_24
ATDP_1_REV	Reverse Coded
ATDP_3_REV	Reverse Coded
ATDP_4_REV	Reverse Coded
ATDP_7_REV	Reverse Coded
ATDP_8_REV	Reverse Coded
ATDP_9_REV	Reverse Coded
ATDP_10_REV	Reverse Coded
ATDP_14_REV	Reverse Coded
ATDP_17_REV	Reverse Coded
ATDP_18_REV	Reverse Coded
ATDP_19_REV	Reverse Coded
ATDP_22_REV	Reverse Coded
MCSDS_1R	Needs to be Reverse Coded
MCSDS_2R	Needs to be Reverse Coded
MCSDS_3R	Needs to be Reverse Coded
MCSDS_4R	Needs to be Reverse Coded
MCSDS_5
MCSDS_6R	Needs to be Reverse Coded
MCSDS_7
MCSDS_8R	Needs to be Reverse Coded
MCSDS_9
MCSDS_10
MCSDS_11R	Needs to be Reverse Coded
MCSDS_12R	Needs to be Reverse Coded
MCSDS_13
MCSDS_1REV	Reverse Coded
MCSDS_2REV	Reverse Coded
MCSDS_3REV	Reverse Coded
MCSDS_4REV	Reverse Coded
MCSDS_6REV	Reverse Coded
MCSDS_8REV	Reverse Coded
MCSDS_11REV	Reverse Coded
MCSDS_12REV	Reverse Coded
SOO_PWD_MC	Self-Other Overlap with People with Disability: Mean Centered
ATDP_AVERAGE_MC	Attitudes Toward People with Disabilty: ATDP Mean Centered Average
TEQ_AVERAGE_MC	Trait Emapthy: Toronto Empathy Questionnaire Mean Centered Average
SOO_PWD_MedianC	Self-Other Overlap with People with Disability: Median Centered
